# Supplementary material for: A longitudinal study highlights shared aspects of the transcriptomic response to cardiogenic and septic shock
Source: Crit Care. 2019 Dec 19;23:414. doi: 10.1186/s13054-019-2670-8 (PMC6921511; doi:10.1186/s13054-019-2670-8)
Supplement: Supplementary file 4 — Additional file 4. Results of GSEA of Gene Ontologies in CS and SS. Upregulated (Excel Sheet “GSEA_UP”) and downregulated (Excel Sheet “GSEA_DOWN”) gene sets resulting from the GSEA analysis in CS, SS and SC. For each significantly enriched GO is reported the number of DEGs, the Normalized Enriched Score (NES), the False Discovery Rate (FDR.q.val). [file 13054_2019_2670_MOESM4_ESM.xlsx]

## Sheet: GSEA_UP
NAME	NES.SS	FDR.q.val.SS	NES.SC	FDR.q.val.SC	NES.cardio	FDR.q.val.cardio	SS_genes	SS_N_DEGs	SC_genes	SC_N_DEGs	CS_genes	CS_N_DEGs
GO_DNA_DEPENDENT_DNA_REPLICATION	1.88629	0.0105279	ns	ns	2.33938	0	MCM5, DNAJA3, MCM3, RFC4, PCNA, FEN1, PRIM2, MCM2, MCM7, GINS2, TFAM, POLG2, SLBP, RFC5	14		0	TOP2A, MCM4, CCNE1, MCM5, DNAJA3, MCM3, MCM6, FEN1, CDC45, POLD1, PARP1, RAD51, ORC1, MCM2, MCM7, GINS2, CDC6	17
GO_DNA_REPLICATION	ns	ns	ns	ns	2.38916	0	MCM7, ATR, TFAM, POLH, RFC5, RAD1, PRIM2, PCNA, FAM111A, RPA3, DNAJA3, REV1, RRM1, MCM2, GINS2, POLG2, SLBP, POLE3, SET, MCM3, RFC4, DTD1, FEN1, SUPT16H, MCM5, DUT	26		0	MCM7, TIMELESS, POLD1, SSRP1, ACHE, DNAJA3, RRM1, MCM2, EXO1, GINS2, RECQL4, CDC6, RBBP7, CDC25A, CDC45, PARP1, RAD51, ORC1, MCM3, CDK1, RRM2, MCM6, FEN1, TOP2A, CCNE1, MCM4, MCM5	27
GO_DNA_REPLICATION_INDEPENDENT_NUCLEOSOME_ORGANIZATION	1.73216	0.0441007	ns	ns	1.87101	0.0243358	HIST1H4I, CABIN1, ASF1B, RUVBL1, NPM1, HIST1H4E	6		0	HJURP, HIST1H4A, HIST1H4I, RUVBL1, RBBP7, CENPM	6
GO_DNA_REPLICATION_INITIATION	1.99959	0.00280001	ns	ns	2.39029	0	MCM5, PRIM2, MCM2, MCM3, MCM7, GINS2	6		0	ORC1, MCM5, CDC6, MCM6, MCM2, MCM3, MCM7, CDC45, GINS2, CCNE1, MCM4	11
GO_ADAPTIVE_IMMUNE_RESPONSE	1.62599	0.0931388	1.92647	0.027641	2.15074	0.000849	THEMIS, CTSS, ZAP70, ITK, SIT1, RORA, BTLA, CD244, MEF2C, CD46, CD86, IRF4, CD8B, LAX1, TAP2, TXK, GPR183, BTN3A3, SLAMF6, IGKV4-1, CD27, CRTAM, MSH2, RNF125, BTN3A1, LEF1, CD6, TNFRSF17, C1QBP, TRAT1, EOMES, HLA-DRB1, CAMK4, CD79B, SH2D1A	35	CD4, LEF1, CD6, TRAT1	4	TNFRSF13B, SLAMF1, IGHM, IGHG3, IGHG2, EXO1, IGHG1, SLAMF7, IRF4, IGLC2, LAX1, IGHV3-23, BTN3A3, IGKV4-1, IGHG4, IGLC3, CD27, IGKV3D-20, IGHA1, IGKV1-5, IGLV7-43, IGKV3-20, IGLL5, ERAP2, IGHA2, IGKC, TNFRSF17	27
GO_ADAPTIVE_IMMUNE_RESPONSE_BASED_ON_SOMATIC_RECOMBINATION_OF_IMMUNE_RECEPTORS_BUILT_FROM_IMMUNOGLOBULIN_SUPERFAMILY_DOMAINS	ns	ns	ns	ns	2.39237	0	LEF1, MEF2C, CD46, IRF4, C1QBP, HLA-DRB1, CRTAM, CD27, IGKV4-1, SLAMF6, BTN3A3, MSH2, RORA	13	LEF1	1	IGHG1, IGHA2, IGKC, IRF4, IGHV3-23, IGLC2, IGKV3D-20, IGHG4, SLAMF1, CD27, IGHM, IGLC3, IGKV4-1, BTN3A3, IGKV1-5, IGHA1, IGHG3, IGLL5, IGHG2, IGLV7-43, IGKV3-20, EXO1	22
GO_AMIDE_BIOSYNTHETIC_PROCESS	ns	ns	ns	ns	1.85323	0.0280225	AGK, RPL22L1, RPS24, SLC25A26, EPRS, RPL10, MRPL17, SLC25A23, EIF3E, RPS28, RPL34, NARS2, MRPL14, MRPL45, RPS15, ST3GAL5, PTCD3, RPL7, RPS18, EEF1A1, RPL10A, RPL37A, MRPL32, RPL36A, MRPS12, EIF3D, MARS2, RPL23, FARS2, SLC25A17, C12orf65, MRPL40, RPL13, WARS2, RPS3, EEF1B2, AARS2, RPS7, RPL32, RPL29, MRPL43, EIF3G, SLC25A4, RPS27, MTIF2, RPS5, TSFM, GGCT, MRPL34, RPL24, MRPS27, EIF2A, RPS4X, MRPS2…	131	UCP2	1	MTHFD1, EPRS, ABCF1, AARS2, SLC25A38, GARS, MRPS33, IARS, ARG2, MRPL24, EARS2, AARS, TARS, MRTO4, CHAC2, SLC25A42, ASNS	17
GO_AMINO_ACID_ACTIVATION	ns	ns	ns	ns	2.24088	0.00025	LARS, EPRS, NARS, EARS2, MARS2, FARS2, NARS2, QRSL1, WARS2, POLG2, AARS2, IARS	12		0	EPRS, EARS2, AARS, GARS, TARS, AARS2, IARS	7
GO_ANAPHASE_PROMOTING_COMPLEX_DEPENDENT_CATABOLIC_PROCESS	ns	ns	ns	ns	1.81729	0.038291	PSMB10, RPS27A, SKP2, ANAPC1, PSME1	5		0	MAD2L1, PSME2, PTTG1, CDK1, CDC20, ANAPC1, BUB1B, PSMD14	8
GO_ANTIGEN_RECEPTOR_MEDIATED_SIGNALING_PATHWAY	1.68546	0.0604864	1.97402	0.0197743	2.21595	0.000333	BCL2, HLA-DRB1, TRAT1, CD79B, LAX1, TRBC1, PLEKHA1, MEF2C, BTN3A1, PSME1, PAK1, LCK, CD3G, HLA-DPB1, PSMB10, CD28, TRAC, CD3E, CD3D, TXK, HLA-DPA1, THEMIS, HLA-DQA2, PLCG1, RPS27A, ITK, ZAP70	27	BCL2, TRAT1, TRBC1, CD3G, CD4, TRAC	6	STOML2, IGLC2, LAX1, IGHV3-23, PSME2, IGHA2, IGHG1, IGKC, IGHG3, CD38, IGHA1, IGHG2, IGLL5, PSMD14, IGLC3, PLCG1, IGHM, IGHG4	18
GO_ANTIMICROBIAL_HUMORAL_RESPONSE	2.20354	0.000208422	ns	ns	2.36106	0	SEMG1, HIST1H2BK, AZU1, SLPI, DEFA3, DEFA4	6		0	IGHA1, LTF, IGHA2, HIST1H2BI, IGHM, IGKV3-20	6
GO_ATP_DEPENDENT_CHROMATIN_REMODELING	ns	ns	ns	ns	1.79993	0.0446844	SMARCAD1, RUVBL1, HIST1H4I, HIST1H4E, NPM1, ACTL6A	6		0	HIST1H4A, RUVBL1, CENPM, HJURP, HIST1H4I, RBBP7	6
GO_B_CELL_MEDIATED_IMMUNITY	1.75164	0.0373529	ns	ns	2.59801	0	CD27, CD46, IGKV4-1, MSH2, C1QBP, HLA-DRB1	6		0	IGHA2, IGHG1, IGHG4, CD27, IGHM, IGLC3, IGKV3D-20, IGKC, IGKV4-1, IGHA1, IGKV1-5, IGHG3, IGHV3-23, IGLL5, IGHG2, IGLV7-43, IGKV3-20, EXO1, IGLC2	19
GO_B_CELL_RECEPTOR_SIGNALING_PATHWAY	2.14136	0.000288647	2.21099	0.000861144	2.62453	0	CD79B, ZAP70, PLEKHA1, BCL2, LCK, MEF2C	6	BCL2	1	IGHG2, IGKC, IGLC2, IGHM, IGLC3, IGHG4, IGHV3-23, IGLL5, CD38, IGHG3, IGHA2, IGHA1, IGHG1	13
GO_CELL_CYCLE_CHECKPOINT	ns	ns	ns	ns	1.68582	0.0931312	MSH2, PRMT1, KLHL22, CNOT7, RPS27A, CEP63, RPS6, MAD1L1, RPS27L, TRIAP1, ATR, FANCG, NPM1, RAD1, USP28, DGKZ, PCNA, PLK2, HORMAD1	19		0	ZWINT, CDC6, BUB1, CDC45, CDK1, CENPF, CCNA2, TOP2A, NSUN2, BIRC5, MAD2L1, FANCI, BUB1B	13
GO_CELL_CYCLE_G1_S_PHASE_TRANSITION	ns	ns	ns	ns	2.17042	0.000738	RPS6KB1, CAMK2G, MCM7, PPAT, MCM2, PRIM2, CDK6, PCNA, MCM3, RPS6, PLK2, CAMK2D, RPA3, MCM5, RANBP1, SKP2	16		0	CDC6, MCM7, MCM2, ORC1, CDC25A, CDC45, MCM6, TYMS, CDK1, RRM2, CDK6, MCM3, MCM5, MCM4, CCNE1, GFI1	16
GO_CELL_CYCLE_PHASE_TRANSITION	ns	ns	ns	ns	1.97646	0.00812572	CDK6, PCNA, PLK2, RPA3, PRIM2, RPS6, CEP63, RPS27A, MCM2, FGFR1OP, CEP290, RANBP1, CAMK2D, CAMK2G, MCM7, RPS6KB1, MCM3, SKP2, MCM5, PPAT	20		0	CDK6, CCNB2, TPX2, BUB1B, MCM6, TYMS, CCNE1, PLK4, MCM2, CDC25A, CDC45, GFI1, TIMELESS, MCM7, BIRC5, PCNT, MCM3, CDK1, RRM2, MCM4, MCM5, CDC6, ORC1	23
GO_CELL_DIVISION	ns	ns	ns	ns	1.89022	0.0201635	PARD6A, KLHL22, LLGL2, SPICE1, CEP63, HELLS, SEPT1, RPS3, SDCCAG3, DIXDC1, LEF1, ANAPC13, CDK6, KIT, RUVBL1, MAD1L1, CCND2, ZFP36L2, ANAPC1, GTPBP8, PPP1CC, BOD1	22	LEF1, CCND2	2	CKAP2, CDC25A, STMN1, KIFC1, INO80, SKA1, NCAPD3, CCNE1, CENPF, NCAPG2, HELLS, SEPT1, NSUN2, MAD2L1, SPAG5, BUB1B, KIF2C, TPX2, CCNB2, CDK6, BUB1, CEP55, PTTG1, CDC6, ZWINT, CDCA8, SPTBN1, CDC20, RUVBL1, TOP2A, CDK1, TXNL4A, ASPM, CCNA2, KIF20A, SMC2, MAP9, BIRC5, TIMELESS, CCNF, ANAPC1, KIF11, CDCA3	43
GO_CELL_RECOGNITION	2.09358	0.000543834	2.07087	0.00695429	2.40014	0	CRTAM, CXCR4, NCR3, OVGP1, EPHB1, EPHA4, CLEC7A, CD6, CADM4, TIGIT, HVCN1	11	EPHB1, CD5, CD6	3	IGLC3, IGHM, IGHG4, IGLL5, IGHG2, IGHA1, IGHG3, IGKC, IGHG1, IGHA2, IGHV3-23, IGLC2	12
GO_CELLULAR_AMINO_ACID_METABOLIC_PROCESS	ns	ns	ns	ns	1.86641	0.0248005	EARS2, HPDL, QRSL1, GNMT, MRI1, HAL, SMS, ICMT, SHMT2, DBT, POLG2, PPAT, GOT2, NARS, ENOPH1, LARS, DTD1, PCYOX1, FARS2, GLDC, CRTAP, MARS2, GLS, AARS2, WARS2, ALDH18A1, PPM1K, NARS2, MCCC2, EPRS, MTAP, NIT2, MTHFD1L, IARS, SHMT1, HIBADH	36		0	AARS, EARS2, TARS, ARG2, PYCR1, ASNS, GLDC, PSAT1, AARS2, IDO1, ALDH18A1, EPRS, MTHFD1, HDC, GARS, IARS, TYMS, MTR	18
GO_CENTROMERE_COMPLEX_ASSEMBLY	1.70973	0.0500545	ns	ns	2.22784	0.000294	HIST1H4E, NPM1, RUVBL1, HELLS, HIST1H4I	5		0	CENPM, RUVBL1, RBBP7, HELLS, HIST1H4I, CENPF, HIST1H4A, HJURP	8
GO_CHROMATIN_ASSEMBLY_OR_DISASSEMBLY	1.6462	0.0795134	ns	ns	2.34288	0	CABIN1, NAP1L2, ASF1B, HELLS, NPM1, HIST1H1E, SUPT16H, RUVBL1, MCM2, SMARCD3, HIST1H4I, HIST1H2BK, HIST1H4E, SET	14		0	CENPM, HIST1H2BI, HIST1H2BL, HIST1H3G, HIST1H2BM, HJURP, HIST3H2A, HIST1H1B, HIST1H3F, HIST1H3J, HELLS, HIST1H2BB, HIST1H2BH, HIST1H4A, HIST1H3B, HIST1H3C, RUVBL1, HIST1H2BO, MCM2, HIST1H4I, HIST1H1D, SMYD3, RBBP7	23
GO_CHROMOSOME_SEGREGATION	ns	ns	ns	ns	1.90111	0.0182047	SPICE1, CCNB1IP1, KLHL22, HORMAD1, RPS3, RPS27, MAD1L1, PPP1CC, SMARCAD1, ESCO1	10		0	NCAPD3, INO80, SKA1, CENPF, KIFC1, SPAG5, KIF2C, BUB1B, RRS1, MAD2L1, CDC20, TOP2A, TRIP13, CEP55, BUB1, PTTG1, ZWINT, CDCA8, CENPM, KIF11, SMC2, BIRC5, HJURP	23
GO_DEFENSE_RESPONSE_TO_BACTERIUM	1.76039	0.0369618	ns	ns	1.99123	0.00702472	AZU1, HIST1H2BK, SEMG1, ACP5, DEFA3, NLRP1, LYZ, GBP6, DEFA4, CARD9, CTSG, ELANE, CD160, SLPI	14	CD4, GNLY	2	IGHG3, IGHA1, IGHG2, IGKV3-20, BPI, IGLL5, SPN, IGHG4, IGHM, IGLC3, IGLC2, IGHV3-23, CEBPE, HIST1H2BI, LTF, IGHA2, IGHG1, IGKC	18
GO_DEFENSE_RESPONSE_TO_OTHER_ORGANISM	ns	ns	ns	ns	1.81475	0.038604	CD86, BCL2, ZNF681, IRF4, CARD9, NTHL1, NUP93, HIST1H2BK, LSM4, DNAAF2, SEMG1, ACP5, TMEM203, NLRP1, GBP6, EXOSC5, DEFA4, POLR3H, CTSG, ELANE, CD160, FAM111A, SLPI, POLR3E, AZU1, SNRPD1, CLEC7A, OASL, DEFA3, PMAIP1, FCGR3B, POLR3D, IFIH1, MPO, TLR7, LYZ	36	BCL2, GNLY, CD4	3	IRF4, IGLC2, IGHV3-23, HIST1H3F, HIST1H2BI, LTF, HIST1H3G, IGHG1, IGHG3, CXCL10, IGHG2, STAT1, HIST1H3B, HIST1H3C, IGHM, HIST1H3J, CEBPE, IGHA2, IGKC, SNRPD1, IGHA1, IGKV3-20, BPI, IGLL5, SPN, CPA3, IGHG4, IGLC3	28
GO_DEOXYRIBONUCLEOTIDE_METABOLIC_PROCESS	1.7183	0.0483724	ns	ns	1.91814	0.015644	NUDT15, AK5, UNG, DUT, MUTYH, SHMT1, AK2, ADK, RRM1, NTHL1	10		0	UNG, ADA, TYMS, RRM2, RRM1	5
GO_DNA_BIOSYNTHETIC_PROCESS	ns	ns	ns	ns	1.70966	0.0812407	POLE3, POLH, PPIA, ZBTB1, RFC5, PALB2, PHB, POLG2, RPA3, REV1, NHP2, USP43, RPS27A, PCNA, RFC4	15		0	POLD1, RAD51, PALB2, DKC1, EXO1, CENPF, TYMS, UBE2L6	8
GO_DNA_CONFORMATION_CHANGE	ns	ns	ns	ns	2.48094	0	NAP1L2, G3BP1, CABIN1, HELLS, RPS27A, HIST1H4E, SET, HIST1H4I, NCAPH2, MCM2, DFFB, GINS2, NPM1, ASF1B, MCM7, MCM5, RUVBL1, HIST1H1E, MCM3, HIST1H2BK	20		0	G3BP1, HIST1H2BH, HIST1H3J, HELLS, NCAPD3, INO80, MCM6, NCAPG2, HIST1H4A, RAD51, PARP1, CDC45, HIST1H4I, HIST1H1D, MCM2, GINS2, HIST1H3G, HIST1H2BL, HIST1H2BM, HIST1H2BI, CENPM, HIST1H2BB, SMC2, HIST1H1B, HIST1H3F, MCM7, HJURP, HIST1H2BO, MCM5, MCM4, TOP2A, RUVBL1, CDK1, HIST1H3C, MCM3, HIST1H3B, SMYD3, RBBP7, RECQL4	39
GO_DNA_GEOMETRIC_CHANGE	ns	ns	ns	ns	2.07951	0.00264613	MCM7, MCM2, GINS2, MCM3, RPS27A, RUVBL1, MCM5, G3BP1	8		0	MCM7, MCM2, GINS2, RECQL4, RAD51, PARP1, CDC45, MCM3, MCM6, INO80, MCM4, TOP2A, RUVBL1, MCM5, G3BP1	15
GO_DNA_PACKAGING	ns	ns	ns	ns	2.36848	0	NPM1, HELLS, ASF1B, CABIN1, NAP1L2, HIST1H4I, NCAPH2, MCM2, DFFB, SET, HIST1H4E, HIST1H2BK, HIST1H1E, RUVBL1	14		0	HIST1H1B, HIST1H3F, HJURP, HIST1H2BB, HIST1H2BH, HIST1H3J, HELLS, SMC2, HIST1H3G, HIST1H2BL, HIST1H2BM, HIST1H2BI, CENPM, HIST1H4I, HIST1H1D, MCM2, SMYD3, RBBP7, CDK1, HIST1H3C, NCAPG2, HIST1H4A, HIST1H3B, HIST1H2BO, NCAPD3, TOP2A, RUVBL1	27
GO_DNA_RECOMBINATION	ns	ns	ns	ns	2.07524	0.00276679	ACTL6A, NSMCE4A, MSH2, CCNB1IP1, GINS2, FAN1, RUVBL1, UNG, RFC4, FEN1, PRIM2, BCL11B, YY1, PALB2, RFC5, THAP9, LEF1, RPA3, PCNA	19	LEF1, TCF7	2	PARP1, RAD51, CDC45, GINS2, EXO1, RECQL4, GEN1, RUVBL1, TOP2A, INO80, UNG, PSMD14, FEN1, TRIP13, POLD1, PALB2, TCF3	17
GO_DNA_REPAIR	ns	ns	ns	ns	1.83614	0.0323768	RFC5, PALB2, RPS27L, USP28, NPM1, MUTYH, NTHL1, SMARCAD1, POLG2, NSMCE4A, EEPD1, BCCIP, PMS1, FEN1, RUVBL1, YY1, ATR, FANCG, RPS3, POLH, RAD1, ERCC6, PCNA, USP43, RPA3, REV1, GINS2, FANCE, ZBTB1, HIST1H4I, JMY, MSH2, PPIE, HIST1H4E, POLR2H, ACTL6A, RFC4, RPS27A, MGMT, SUPT16H, FAN1, UNG	42		0	FANCC, PALB2, SSRP1, EXO1, PPP5C, RECQL4, PTTG1, UBE2L6, TRIP13, CDK1, FEN1, RUVBL1, PSMD14, HIST3H2A, FANCI, POLD1, UHRF1, UBE2T, GINS2, HIST1H4I, CDC45, RAD51, PARP1, HIST1H4A, INO80, UNG	26
GO_DOUBLE_STRAND_BREAK_REPAIR	ns	ns	ns	ns	2.28349	0.000104	HIST1H4E, MSH2, GINS2, HIST1H4I, FAN1, FEN1, YY1, PALB2, RPA3, SMARCAD1	10		0	PARP1, RAD51, CDC45, GINS2, HIST1H4I, RECQL4, GEN1, INO80, PSMD14, HIST1H4A, FEN1, TRIP13, PALB2	13
GO_FC_EPSILON_RECEPTOR_SIGNALING_PATHWAY	ns	ns	ns	ns	1.68848	0.092192	IGKV4-1, ITK, PLCG1, RPS27A, PSMB10, MAPK9, PAK1, PSME1	8		0	IGKV4-1, IGKV3D-20, IGLC3, PLCG1, MS4A2, PSMD14, IGKV3-20, IGLV7-43, IGKV1-5, IGKC, IGLC2, PSME2, IGHV3-23, NFATC3	14
GO_FC_GAMMA_RECEPTOR_SIGNALING_PATHWAY	ns	ns	ns	ns	2.0282	0.00443318	CD3G, FCGR3A, PAK1, IGKV4-1, PLCG1	5	CD3G	1	IGLV7-43, IGHG2, IGKV3-20, IGLC2, IGHV3-23, IGHG3, IGKV1-5, IGKV4-1, IGKC, IGHG4, PLCG1, IGLC3, IGKV3D-20, IGHG1	14
GO_HUMORAL_IMMUNE_RESPONSE	2.36916	0	1.96406	0.021128	2.75615	0	BCL2, HLA-DRB1, C1QBP, SH2D1A, DEFA4, CFD, MEF2C, CD46, CCR6, SLPI, CD83, HIST1H2BK, AZU1, SEMG1, PSMB10, DEFA3, CD28, GPR183, IGKV4-1	19	BCL2	1	ST6GAL1, IGLC2, IGHV3-23, HIST1H2BI, IGHG1, IGHA2, LTF, IGKC, IGHG3, IGKV1-5, IGHA1, EXO1, IGKV3-20, IGHG2, IGLV7-43, IGLL5, IGKV4-1, IGKV3D-20, IGHM, IGLC3, IGHG4	21
GO_IMMUNE_EFFECTOR_PROCESS	ns	ns	ns	ns	1.75787	0.0602467	CD244, CD46, IRF4, BCL2, CD86, CARD9, MFNG, CFD, ITFG2, ZAP70, LFNG, RORA, PTGER4, KIT, LEF1, CTSG, FAM111A, ELANE, PAK1, EXOSC5, HLA-DRB1, EOMES, C1QBP, POLR3H, CAMK4, MPO, GPR183, IFIH1, CRTAM, PLCG1, CD27, IGKV4-1, BTN3A3, SLAMF6, TLR7, RPS6, OASL, CLEC7A, MSH2, AZU1, POLR3E, POLR3D, FCGR3A, PMAIP1, CD3G, DEFA3	46	BCL2, CX3CR1, LEF1, CD3G	4	IGHG1, ADA, IRF4, SLAMF7, IGHV3-23, IGLC2, STAT1, IGHM, SLAMF1, LFNG, CXCL10, IGHG3, CX3CR1, EXO1, IGHG2, IGHA2, IGKC, IGKV3D-20, PLCG1, IGLC3, CD27, IGHG4, IGKV4-1, BTN3A3, IGKV1-5, IGHA1, IGLL5, IGKV3-20, IGLV7-43	29
GO_IMMUNE_RESPONSE_REGULATING_CELL_SURFACE_RECEPTOR_SIGNALING_PATHWAY	ns	ns	ns	ns	1.8684	0.0247627	ITK, ZAP70, THEMIS, CD28, PSMB10, LCK, KIT, MEF2C, PLEKHA1, CARD9, TRBC1, LAX1, ICAM3, BCL2, PLCG1, RPS27A, IGKV4-1, HLA-DQA2, HLA-DPA1, TXK, TRAC, CD3D, CD3E, HLA-DPB1, FCGR3A, CD3G, CLEC7A, MAPK9, PAK1, RPS6KA5, PSME1, BTN3A1, CD79B, HLA-DRB1, TRAT1	35	TRBC1, BCL2, CD4, TRAC, CD3G, TRAT1	6	IGHM, PSMD14, GPLD1, IGHG2, IGHG3, CD38, IGHG1, PSME2, CD24, IGHV3-23, LAX1, IGLC2, STOML2, IGKV3D-20, PLCG1, IGLC3, MS4A2, IGHG4, IGKV4-1, IGLL5, IGKV3-20, IGLV7-43, IGKV1-5, IGHA1, IGKC, IGHA2, NFATC3	27
GO_IMMUNOGLOBULIN_PRODUCTION	ns	ns	ns	ns	1.85868	0.0266267	LAX1, IGKV4-1, MSH2, IL7R, UNG, HLA-DRB1	6		0	LAX1, IGKV4-1, EXO1, IGKV1-5, UNG, TCF3	6
GO_LEUKOCYTE_MEDIATED_IMMUNITY	ns	ns	ns	ns	2.29177	7.26e-05	C1QBP, HLA-DRB1, CAMK4, CTSG, CD46, ELANE, KIT, AZU1, MSH2, IGKV4-1, BTN3A3, CRTAM, CD27	13		0	SLAMF7, IGLC2, IGHV3-23, IGHG1, IGHA2, IGKC, IGHG3, IGKV1-5, IGHA1, IGHG2, IGLV7-43, EXO1, IGKV3-20, IGLL5, IGKV4-1, BTN3A3, IGKV3D-20, SLAMF1, IGHG4, IGHM, CD27, IGLC3	22
GO_LYMPHOCYTE_MEDIATED_IMMUNITY	ns	ns	ns	ns	2.52671	0	MSH2, CD27, CRTAM, BTN3A3, IGKV4-1, HLA-DRB1, C1QBP, CD46	8		0	IGHA1, IGKV1-5, IGHG3, IGLL5, EXO1, IGKV3-20, IGHG2, IGLV7-43, IGHM, CD27, IGLC3, SLAMF1, IGHG4, IGKV3D-20, BTN3A3, IGKV4-1, SLAMF7, IGHV3-23, IGLC2, IGHA2, IGHG1, IGKC	22
GO_MATURATION_OF_SSU_RRNA	1.78765	0.028477	ns	ns	2.1386	0.00108167	UTP23, UTP6, NGDN, RPS14, RPS19, HEATR1, RPSA, DCAF13, ABT1, EMG1, NOL11, WDR3, RPS8, RPS24, WDR46, DIEXF, UTP20	17		0	RRS1, HEATR1, NOP14, WDR46, UTP20, MPHOSPH10	6
GO_MATURATION_OF_SSU_RRNA_FROM_TRICISTRONIC_RRNA_TRANSCRIPT_SSU_RRNA_5_8S_RRNA_LSU_RRNA_	1.69975	0.0544425	ns	ns	2.1266	0.00132702	RPS8, UTP20, WDR46, RPS24, DIEXF, NGDN, UTP6, RPS14, UTP23, EMG1, ABT1, WDR3, RPSA, HEATR1, RPS19, DCAF13	16		0	UTP20, WDR46, RRS1, NOP14, HEATR1	5
GO_MEIOTIC_CELL_CYCLE_PROCESS	ns	ns	ns	ns	1.75105	0.0630271	HORMAD1, RAD1, TUBGCP6, TUBGCP5, LFNG, DPEP3, CCNB1IP1, MSH2	8		0	PLD6, MKI67, SMC2, NSUN2, NCAPD3, TOP2A, ASPM, LFNG, TRIP13, PTTG1, RAD51	11
GO_MITOTIC_NUCLEAR_DIVISION	ns	ns	ns	ns	1.96518	0.00918809	TUBGCP6, ANAPC1, BOD1, MAD1L1, RUVBL1, HELLS, TUBGCP5, RPS3, ANAPC13, KLHL22, BIRC3, CEP63, RPS6, SPICE1	14		0	SMC2, MAP9, CCNF, TIMELESS, BIRC5, PBK, KIF11, ANAPC1, CDCA3, PTTG1, BUB1, CEP55, PPP5C, CDCA8, ZWINT, CDC6, RUVBL1, CDC20, MYBL2, CCNA2, ASPM, TXNL4A, CDK1, HELLS, MAD2L1, NSUN2, RRS1, TPX2, CCNB2, KIF2C, BUB1B, SPAG5, CDC25A, KIFC1, NCAPD3, INO80, SKA1, NCAPG2, CENPF	39
GO_MITOTIC_RECOMBINATION	ns	ns	ns	ns	1.91217	0.0164221	PRIM2, RPA3, RFC5, FEN1, RFC4, PCNA	6		0	TOP2A, POLD1, RAD51, FEN1, GEN1	5
GO_MITOTIC_SPINDLE_ORGANIZATION	ns	ns	ns	ns	1.78344	0.0509195	BIRC3, TUBGCP5, TUBGCP6, SPICE1, PLK2	5		0	KIFC1, BIRC5, STMN1, MAP9, PCNT, TPX2, KIF11, MYBL2	8
GO_NCRNA_METABOLIC_PROCESS	1.94333	0.00587097	ns	ns	2.11813	0.00148386	RPS8, THG1L, RPL22, RPS20, RPS14, NGDN, BMS1, TAF5, RPL35, RPP40, RPS19, TEX10, RPS4X, TARBP1, NHP2, NOP58, RPS27A, HEATR1, RPL31, FARS2, EXOSC9, MARS2, DIMT1, RPL36A, RPS27, NOP56, UTP6, RPL29, RPS3, WARS2, RPL13, TRIT1, UTP15, METTL2B, OSGEPL1, RPL34, PNO1, EPRS, FBL, RPS24, TFB1M, CDK5RAP1, RPL37A, NOL9, RPL10A, RPS18, RPL7, RPS15, ABT1, EXOSC7, TRMU, TRMT1, RPS25, POP5, IMP4, RPL38, POLG2, RP…	153		0	HEATR1, NOP14, ELL2, NOP56, EPRS, ELAC2, TUT1, MRTO4, TARS, UTP20, GARS, WDR46, LAS1L, IARS, DKC1, TRUB2, MPHOSPH10, NSUN2, RRS1, AARS2, PLD6, TSR1, METTL1, AARS, EARS2, PDCD11	26
GO_NCRNA_PROCESSING	2.16698	0.000278602	ns	ns	2.25786	0.000201	DCAF13, WDR75, RPUSD4, PES1, RPUSD2, UTP23, RPS23, UTP20, TRMT112, TRMT61B, TRMT11, RPL4, NSA2, RPL5, EMG1, RPL19, RRP1, RPS13, TYW1, QTRT1, RPL37, RPS27L, RPL3, RPLP0, DIEXF, TSEN54, RRP9, TYW3, RPS17, WDR36, RPL26, RPL23A, RPL13A, RPL6, TYW1B, ALKBH8, RPL14, WDR43, EXOSC8, RPL36, RPL18, UBA5, MRTO4, RPL11, RPS3A, MRM1, LCMT2, LAGE3, OSGEP, RPL38, IMP4, METTL2A, POP5, TRUB1, RPS25, RPL9, TRMT1, …	136		0	UTP20, PDCD11, AARS, MRTO4, METTL1, TUT1, ELAC2, TSR1, AARS2, RRS1, NOP56, NSUN2, HEATR1, NOP14, MPHOSPH10, TRUB2, DKC1, LAS1L, WDR46	19
GO_NEGATIVE_REGULATION_OF_CELL_DIVISION	ns	ns	ns	ns	1.92588	0.0143335	TXNIP, HORMAD1, MAD1L1, KLHL22, RAD1, MSH2	6		0	MAD2L1, ASPM, CENPF, PTTG1, BUB1, BUB1B	6
GO_NUCLEAR_CHROMOSOME_SEGREGATION	ns	ns	ns	ns	1.95191	0.0103043	CCNB1IP1, KLHL22, SPICE1, MAD1L1, RPS27, ESCO1, HORMAD1, PPP1CC	8		0	ZWINT, CDCA8, KIFC1, CEP55, BUB1, PTTG1, CENPF, TRIP13, TOP2A, NCAPD3, CDC20, SKA1, INO80, BIRC5, RRS1, MAD2L1, SMC2, KIF2C, BUB1B, SPAG5, CENPM	21
GO_NUCLEOSIDE_MONOPHOSPHATE_BIOSYNTHETIC_PROCESS	ns	ns	ns	ns	1.77862	0.0519654	ATP6V0A2, SHMT1, AK2, PRKAG2, DHODH, IMPDH2, DUT, PAICS, UMPS, ADK, APRT, AK5, PRPS2, PPAT	14		0	UCKL1, UCK2, ADA, TYMS, PAICS, STOML2	6
GO_NUCLEOSIDE_PHOSPHATE_BIOSYNTHETIC_PROCESS	ns	ns	ns	ns	1.79517	0.0463561	AK5, NME3, APRT, PRPS2, IMPDH2, PANK4, DHODH, DCTD, ADK, SLC35B2, PPAT, RRM1, DUT, SHMT1, ATP6V0A2, AK2, PRKAG2, UMPS, PAICS	19		0	STOML2, UCKL1, MTHFD1, ADA, GARS, RRM1, PAICS, RRM2, TYMS, UCK2	10
GO_ORGANELLE_FISSION	ns	ns	ns	ns	1.91827	0.01579	CEP63, RPS6, SPICE1, BIRC3, DPEP3, KLHL22, MSH2, CCNB1IP1, ANAPC13, HORMAD1, RPS3, TUBGCP5, HELLS, LFNG, RUVBL1, MAD1L1, BOD1, ANAPC1, TUBGCP6	19		0	NCAPG2, CENPF, NCAPD3, INO80, SKA1, KIFC1, COX10, RAD51, CDC25A, TPX2, CCNB2, PLD6, SPAG5, KIF2C, BUB1B, MAD2L1, NSUN2, RRS1, HELLS, LFNG, ASPM, CCNA2, CDK1, TRIP13, TXNL4A, CDC20, TOP2A, RUVBL1, MYBL2, PPP5C, CDCA8, CDC6, ZWINT, PTTG1, CEP55, BUB1, CDCA3, PBK, KIF11, ANAPC1, TIMELESS, CCNF, BIRC5, MKI67, MAP9, SMC2	46
GO_PEPTIDE_METABOLIC_PROCESS	ns	ns	ns	ns	1.89902	0.0183908	RPS4X, MRPS21, MRPS27, EIF2A, MRPL34, TSFM, GGCT, MTIF2, MRPL3, MRPL50, RPS27A, RPL31, RPS8, RPL22, MRPL46, RPS20, RPS14, MRPL49, AKT1, RPL35, RPS19, THOP1, MRPS34, RPL34, EIF3E, GSTP1, MRPL17, EPRS, RPS24, RPL10A, RPL37A, RPL7, RPS18, RPS15, MRPL45, SLC25A17, FARS2, EIF3D, MARS2, MRPL32, RPL36A, SLC25A4, RPS27, RPS3, RPL29, RPL13, WARS2, C12orf65, MRPL40, RPL11, MRTO4, LARS, METTL17, RPL36, MRPL…	133	UCP2	1	CPA3, SEC11C, SLC25A38, ERAP2, EPRS, MRTO4, CHAC2, MRPL24, BACE2, TARS, GARS, IARS, MRPS33, ABCF1, AARS2, SLC25A42, DNPEP, AARS, EARS2	19
GO_PHAGOCYTOSIS	ns	ns	ns	ns	2.04414	0.00391532	PAK1, ELANE, PLCG1, IGKV4-1, ABCA7, CD3G, FCGR3A, CLEC7A	8	ALOX15, CD3G	2	IGKC, IGHA2, ALOX15, IGHG1, IGHV3-23, CEBPE, IGLC2, EIF2AK1, TXNDC5, IGLC3, PLCG1, IGHM, SLAMF1, IGHG4, IGKV3D-20, IGKV4-1, IGLL5, IGKV3-20, IGLV7-43, IGHG2, IGHA1, IGKV1-5, IGHG3	23
GO_PIGMENT_METABOLIC_PROCESS	ns	ns	ns	ns	1.90202	0.01808	SHMT1, BCL2, APRT, PPAT, PAICS, HMOX2	6	BCL2	1	SLC25A38, COX10, PPOX, PAICS, ADA	5
GO_POSITIVE_REGULATION_OF_B_CELL_ACTIVATION	1.88771	0.0107159	ns	ns	2.4719	0	BCL2, CD28, GPR183, MEF2C, UNG, PCID2, ZAP70, CD27	8	BCL2	1	IGHA1, IGHG3, CD38, IGLL5, IGHV3-23, IGLC2, IGHG2, IGHG1, UNG, IGHA2, TCF3, ADA, IGLC3, CD27, IGHM, IGHG4, IGKC	17
GO_POSITIVE_REGULATION_OF_CELL_ACTIVATION	ns	ns	1.92797	0.0289649	1.96152	0.00950423	ICOS, DNAJA3, CD244, MEF2C, PCID2, CD46, LEP, HLA-DMB, BCL2, CD86, TRBC1, SIRPG, ZAP70, HES1, LCK, ADK, BTLA, CD28, DPP4, CD6, PAK1, HLA-DRB1, GPR183, IL7R, HLA-DPA1, UNG, CD27, HLA-DQA2, MYB, IL15, CD83, CD3D, CD3E, TRAC, AKT1, ZBTB1, HLA-DPB1, CD3G	38	BCL2, TRBC1, CD5, CD6, TRAC, CD4, CD3G	7	IGHG1, DNAJA3, ADA, CD24, IGHV3-23, IGLC2, SLAMF1, IGHM, CD38, IGHG3, IGHG2, TCF3, IGHA2, IGKC, UNG, SPN, IGHG4, CD27, IGLC3, IGHA1, IGLL5	21
GO_POSITIVE_REGULATION_OF_GENE_EXPRESSION_EPIGENETIC	ns	ns	ns	ns	1.80892	0.0407841	POLR2H, ERCC6, HIST1H4E, POLR1C, HIST1H4I, TWISTNB, POLR1B	7		0	HIST1H3J, HIST1H4I, HIST1H3F, HIST1H3G, HIST1H3C, HIST1H3B, HIST1H4A	7
GO_PROTEIN_DNA_COMPLEX_SUBUNIT_ORGANIZATION	ns	ns	ns	ns	2.22423	0.000285	RPS27A, HIST1H1E, RUVBL1, SUPT16H, HIST1H4I, MCM2, SMARCD3, HIST1H4E, SET, HIST1H2BK, CABIN1, RPA3, NAP1L2, NPM1, HELLS, ASF1B	16		0	CENPF, HIST1H3C, HIST1H3B, HIST1H4A, HIST1H2BO, RUVBL1, HIST1H4I, HIST1H1D, MCM2, PARP1, RAD51, RBBP7, CDC45, SMYD3, HIST1H3G, HIST1H2BL, HIST1H2BM, HIST1H2BI, CENPM, HIST1H1B, HIST1H3F, HJURP, HIST3H2A, HIST1H2BB, HIST1H2BH, HELLS, HIST1H3J	27
GO_PROTEIN_HETEROOLIGOMERIZATION	ns	ns	ns	ns	1.7498	0.0628009	RRM1, SQSTM1, BIRC3, CDH2, HIST1H4I, COL6A2, HIST1H4E, SEMG1, ITPR3, GCHFR	10		0	RRM1, PPP5C, HIST1H4I, HIST1H3F, HIST1H3J, HIST1H4A, HIST1H3B, RRM2, HIST1H3C, HIST1H3G	10
GO_PROTEIN_TETRAMERIZATION	ns	ns	ns	ns	1.69628	0.0871044	HLA-DRB1, CRYZ, GLS, IMPDH2, GNMT, THG1L, HIST1H4E, HIST1H4I, SHMT2, RRM1, PPAT, RPS19, PFKL, SHMT1	14	EVL	1	HIST1H3J, HIST1H3F, HIST1H3G, ACHE, HIST1H4I, RRM1, RRM2, HIST1H3C, HIST1H4A, HIST1H3B	10
GO_RECOMBINATIONAL_REPAIR	ns	ns	ns	ns	2.35666	0	FEN1, FAN1, RPA3, GINS2, YY1, PALB2	6		0	FEN1, INO80, PSMD14, GINS2, PALB2, GEN1, RAD51, PARP1, CDC45	9
GO_REGULATION_OF_B_CELL_ACTIVATION	1.65338	0.0777725	ns	ns	2.34575	0	ZAP70, CD27, CD300A, PCID2, IKZF3, MZB1, GPR183, MEF2C, UNG, CD28, BCL2	11	IKZF3, BCL2	2	IGKC, ADA, CD27, IGHM, IGLC3, IGHG4, IGHG1, MZB1, TNFRSF13B, TCF3, IGHA2, UNG, IGLC2, IGHG2, IGLL5, IGHV3-23, CD38, IGHG3, IGHA1	19
GO_REGULATION_OF_CELL_ACTIVATION	ns	ns	ns	ns	1.75441	0.0613508	HLA-DRB1, CAMK4, TIGIT, IKZF3, PAK1, CD6, DPP4, HLA-DOA, CD83, IL15, ZC3H8, CD3G, HLA-DPB1, ZBTB1, AKT1, CD3E, CD3D, TRAC, TXK, UNG, IL7R, HLA-DPA1, MZB1, GPR183, MYB, HLA-DQA2, CD27, CD86, BCL2, LST1, IRF4, LAX1, TRBC1, PCID2, MEF2C, DNAJA3, CD244, ICOS, LEP, HLA-DMB, CD46, SIT1, ADK, LCK, RORA, CD28, BTLA, CD300A, MAD1L1, SIRPG, HES1, ZAP70	52	IKZF3, CD6, CD3G, TRAC, CD4, CNR2, BCL2, TRBC1, CD5	9	IDO1, TCF3, IGHA2, IGKC, IGHA1, BPI, IGLL5, CNR2, UNG, SPN, MZB1, CD27, IGLC3, IGHG4, IRF4, IGLC2, LAX1, IGHV3-23, CD24, DNAJA3, IGHG1, ADA, CD38, IGHG3, IGHG2, CLC, TNFRSF13B, IGHM, SLAMF1	29
GO_REGULATION_OF_CELL_DIVISION	ns	ns	ns	ns	1.71191	0.0807455	MSH2, KLHL22, MACC1, NAP1L2, HORMAD1, THBS4, RAD1, SDCCAG3, MAD1L1, CD28, RANBP1, PCID2, FLCN, TXNIP, PIK3R4	15		0	CENPF, GEN1, BUB1B, MAD2L1, CDC20, ASPM, BUB1, PTTG1, CDC6, KIF11, MAP9, BIRC5	12
GO_RIBONUCLEOPROTEIN_COMPLEX_BIOGENESIS	2.12558	0.000312076	ns	ns	1.98672	0.00727297	RPL22, WDR46, SNRPD1, CNOT7, RPS8, RPL15, GEMIN6, DDX20, BMS1, RPL35, RPSA, LSG1, IMP3, NPM3, RPS19, RPP40, EBNA1BP2, RPL18A, TEX10, PRPF39, LAS1L, RPS20, RPS14, NGDN, NHP2, PRMT7, DDX31, RPS5, NOP58, RPS4X, SNRPD2, RPL24, EIF2A, RPS11, RPL27A, RPL31, HEATR1, WDR3, RPS6, RPS27A, NIP7, DIMT1, EIF3D, RPL36A, EXOSC5, EXOSC9, RPL23, C1QBP, DDX56, RPL13, NOL11, UTP15, NOP16, RPS27, NOP56, EIF3G, NOM1,…	142		0	WDR46, SNRPD1, DKC1, LAS1L, MPHOSPH10, NOP14, HEATR1, RRS1, NOP56, ABCF1, NLE1, TSR1, SNRPF, MRTO4, TXNL4A, PDCD11, UTP20, ERAL1	18
GO_RIBONUCLEOPROTEIN_COMPLEX_SUBUNIT_ORGANIZATION	1.71181	0.0499547	ns	ns			RPL3, EIF3D, C1QBP, NPM1, RPS17, SNRPE, EIF4B, RPS27L, RPS27, SF3A3, EIF3G, PATL2, ZNHIT6, RPL10, DDX28, EIF3E, RPL5, ABT1, RPS15, GEMIN5, TSR1, CNOT7, SNRPD1, LSM4, PRPF31, GEMIN6, EIF3L, PRPF39, MRPL11, BMS1, DDX20, RPS19, SHQ1, RPSA, EIF3M, EIF2D, RPS14, RPL38, RPS5, PRMT7, MTIF2, EIF2A, RPL24, MRTO4, SNRPD2, RPL11, RPL23A, RPL6, FASTKD2, NIP7	50		0	PLD6, ERAL1, TSR1, SNRPD1, SNRPF, MRTO4, TXNL4A	7
GO_RIBOSOMAL_SMALL_SUBUNIT_BIOGENESIS	2.15683	0.000292725	ns	ns	2.23615	0.000303	ABT1, RPS6, EMG1, NOL11, WDR3, HEATR1, RPS19, RPSA, DCAF13, RPS15, UTP6, NGDN, RPS7, RPL38, RPS14, NOM1, UTP23, RPS27L, RPS27, RPS5, UTP20, WDR46, RPS24, DIEXF, RPS28, RPS17, RPS8	27		0	ERAL1, HEATR1, NOP14, RRS1, UTP20, MPHOSPH10, WDR46	7
GO_RIBOSOME_BIOGENESIS	2.34958	0	ns	ns	2.38578	0	MRTO4, RPL11, FASTKD2, RPL14, EXOSC8, RPL18, RPL36, WDR43, RPL6, RPL13A, RPL23A, MRPL36, EXOSC7, RPS25, RPL9, RPL38, IMP4, RPS3A, MRM1, MRPL11, DDX28, RPL5, RPL4, TRMT112, UTP20, NSA2, PES1, WDR75, UTP23, RPS23, DCAF13, RRP9, NPM1, RPL26, WDR36, RPS17, RPLP0, RPL3, DIEXF, SDAD1, RPS27L, RPL37, RRN3, EMG1, RPS13, RRP1, RPL19, EIF2A, RPL24, RPS4X, RPS5, NOP58, DDX31, NHP2, NIP7, RPS27A, WDR3, RPS6,…	121		0	MRTO4, UTP20, PDCD11, ERAL1, MPHOSPH10, HEATR1, NOP14, WDR46, LAS1L, DKC1, NLE1, ABCF1, TSR1, NOP56, RRS1	15
GO_RNA_MODIFICATION	1.67439	0.0662723	ns	ns	1.84772	0.0292924	RPUSD2, ALKBH8, RPUSD4, TRMT5, TARBP1, METTL2B, OSGEPL1, TRUB2, UBA5, FBL, NHP2, TFB1M, CDK5RAP1, TRMT112, NOP58, TRMT61B, TRMT11, DUS3L, METTL2A, QTRT1, NOP56, PUSL1, AARS2, OSGEP, LCMT2, TRIT1, MRM1, EMG1, TRMU, THG1L, TRMT1, DIMT1, TRUB1	33		0	TRUB2, NSUN2, NOP56, METTL1, AARS2, DKC1, AARS	7
GO_RRNA_METABOLIC_PROCESS	2.25448	0	ns	ns	2.32026	3.7e-05	RPL13, DDX56, UTP15, NOL11, NOP56, RPS27, RPL32, UTP6, RPL29, RPS7, RPS3, DIMT1, RPL36A, EXOSC9, EXOSC5, RPL23, RPS15, ABT1, NOL9, RPL37A, RPL10A, TSR1, RPS18, RPL7, FBL, RPS24, PNO1, RPL10, EXOSC2, TFB1M, DIS3L, RPL34, MAK16, RPS28, RPP40, RPS19, IMP3, NPM3, RPSA, RPL35, BMS1, TEX10, RPL18A, EBNA1BP2, RPS20, LAS1L, NGDN, RPS14, WDR46, RPL22, RPL15, RPS8, HEATR1, RPL27A, RPS11, RPL31, RPS6, WDR3,…	104		0	NOP56, RRS1, TSR1, DKC1, LAS1L, WDR46, HEATR1, NOP14, MPHOSPH10, PDCD11, UTP20, MRTO4	12
GO_SISTER_CHROMATID_COHESION	ns	ns	ns	ns	2.08037	0.00266109	MAD1L1, HORMAD1, PPP1CC, ESCO1, RPS27	5		0	BUB1B, KIF2C, CENPM, SKA1, CDC20, CENPF, BUB1, ZWINT, BIRC5, CDCA8, MAD2L1	11
GO_SISTER_CHROMATID_SEGREGATION	ns	ns	ns	ns	2.02135	0.00494227	HORMAD1, PPP1CC, RPS27, ESCO1, MAD1L1, KLHL22	6		0	CENPM, KIF2C, BUB1B, SPAG5, MAD2L1, BIRC5, RRS1, SMC2, CENPF, TOP2A, NCAPD3, CDC20, SKA1, INO80, CDCA8, KIFC1, ZWINT, CEP55, BUB1	19
GO_TELOMERE_ORGANIZATION	ns	ns	ns	ns	2.02843	0.00450707	RFC5, HIST1H4I, PRIM2, HIST1H4E, PCNA, RFC4, FEN1, NHP2, RPA3	9		0	DKC1, HIST1H4I, HIST1H3F, RAD51, POLD1, HIST1H3J, HIST1H4A, HIST1H3B, FEN1, HIST1H3C, HIST1H3G	11
GO_TRNA_METABOLIC_PROCESS	1.94854	0.00549071	ns	ns	2.33227	0	TRMT5, RPUSD4, RPUSD2, DUS3L, TRMT61B, TRMT11, TRMT112, EXOSC2, CDK5RAP1, FBL, EPRS, OSGEPL1, METTL2B, NARS2, QRSL1, TRIT1, WARS2, TYW1, AARS2, QTRT1, EARS2, MARS2, TSEN54, EXOSC9, TYW3, FARS2, TYW1B, ALKBH8, DTD1, EXOSC8, LARS, NARS, UBA5, TRUB2, TARBP1, LCMT2, LAGE3, RPP40, POLG2, OSGEP, PUSL1, METTL2A, IARS, POP5, TRUB1, TRMT1, THG1L, TRMU, EXOSC7	49		0	EPRS, TARS, AARS2, NSUN2, EARS2, AARS, TRUB2, METTL1, IARS, ELAC2, GARS	11
GO_TRNA_PROCESSING	1.90212	0.00916877	ns	ns	2.06478	0.00290305	TARBP1, METTL2B, OSGEPL1, TRUB2, UBA5, FBL, CDK5RAP1, TRMT112, DUS3L, TRMT61B, TRMT11, RPUSD2, ALKBH8, RPUSD4, TYW1B, TRMT5, TRMU, TYW3, FARS2, THG1L, TRMT1, TSEN54, POP5, TRUB1, METTL2A, QTRT1, PUSL1, AARS2, OSGEP, TYW1, RPP40, LCMT2, TRIT1, LAGE3	34		0	TRUB2, AARS, ELAC2, NSUN2, METTL1, AARS2	6

## Sheet: GSEA_DOWN
NAME	NES.SS	FDR.q.val.SS	NES.SC	FDR.q.val.SC	NES.cardio	FDR.q.val.cardio	SS_genes	SS_N_DEGs	SC_genes	SC_N_DEGs	CS_genes	CS_N_DEGs
GO_MYD88_DEPENDENT_TOLL_LIKE_RECEPTOR_SIGNALING_PATHWAY	ns	ns	-1.7439	0.0673524	-2.01217	0.0750286	IRAK2, TLR4, TLR1, TLR5, BTK, UBC, IRAK3, TLR8	8	TLR2	1	TLR4, IRAK4, TLR1, TLR6, UBC, IRAK3, TLR8, TLR2	8
GO_PATTERN_RECOGNITION_RECEPTOR_SIGNALING_PATHWAY	-1.5084	0.0877168	-1.76439	0.0648193	ns	ns	UBE2D3, FFAR2, MAVS, CTSB, PIK3AP1, BTK, TLR4, PGLYRP2, MAP2K6, NFKBIA, MAPKAPK2, UBC, IRAK3, MARCO, ITGAM, TLR8, TLR1, TLR5, IRAK2	19	TLR2	1	TLR6, ITCH, TLR2, TLR4, IRAK4, MAP2K6, CHUK, UBC, IRAK3, TLR8, RPS6KA3, TLR1	12
GO_ACUTE_INFLAMMATORY_RESPONSE	-2.23036	0.00129164	-1.9916	0.0400916	-2.04716	0.0590218	CEBPB, CD163, HP, HIF1A, TNFSF4, VNN1, F8, ALOX5, STAT5B, STAT3, F12, F3, PTGES, IL1RN, PLSCR1, S100A8	16	CD163, HP, HIF1A, PLSCR1	4	CEBPB, CD163, HIF1A, VNN1, MYLK3, STAT3, PLSCR1, S100A8	8
GO_INFLAMMATORY_RESPONSE	-1.8203	0.0235209	-1.68133	0.0854354	-1.9825	0.0734675	CCL5, F12, NLRP3, FCER1G, S100A12, STAT3, PLA2G4C, S100A8, F3, LYN, CD163, NMI, C3AR1, HIF1A, CXCL1, PF4V1, FFAR2, TNFSF4, TBXA2R, PF4, TLR5, SP100, HCK, MAPKAPK2, MGLL, IL18RAP, P2RX1, IL10, PIK3CG, TLR4, LTB4R, FFAR3, ALOX5, TLR1, ANXA1, IRAK2, REL, NFE2L1, PLAA, PTGES, CCR1, IL10RB, PPBP, IL4R, CXCR1, HP, SYK, CEBPB, NAIP, CYBB, IL1RAP, F8, THBS1, IL1RN, NDST1, RBPJ, PLSCR1, FPR2, PTGS1, IFI16…	70	CD163, HIF1A, IL18RAP, FFAR3, CASP4, HP, IL1RAP, TLR2, PLSCR1	9	FCER1G, S100A12, STAT3, TNFRSF10C, S100A8, NFKBIZ, CD163, HIF1A, MEFV, TLR6, ITCH, HMGB2, CHI3L1, CCR2, SLC11A1, PARP4, IL18RAP, STAB1, SCN9A, TLR4, NFAM1, TLR1, CASP4, REL, CCR1, IL10RB, IL4R, CHUK, CEBPB, NAIP, MYLK3, IL1RAP, TLR2, FOS, ADAM8, RBPJ, PLSCR1, TLR8, BCL6, NLRC4, S100A9, VNN1	42
GO_NEGATIVE_REGULATION_OF_INFLAMMATORY_RESPONSE	-1.57758	0.0676574	ns	ns	ns	ns	IL10, CYP19A1, PTPN2, NLRP12, HGF, IL22RA2, WFDC1, METRNL, SOCS3, PRKCD, NLRP3, KRT1, RABGEF1, GBA, PPARG, NDFIP1	16	HGF, SOCS3	2	CYP19A1, HGF, MEFV, SOCS3, PPARG	5
GO_POSITIVE_REGULATION_OF_INFLAMMATORY_RESPONSE	-1.54863	0.0742877	ns	ns	ns	ns	F12, JAK2, OSM, CCL5, S100A12, FCER1G, SERPINE1, S100A8, PIK3CG, IL6ST, S100A9, HYAL2, NLRP12, TLR4, FFAR2, IL17RA, STAT5B, TNFSF4, FFAR3	19	OSM, IL1RL1, TLR2, FFAR3	4	OSM, CCR2, S100A12, FCER1G, ADAM8, S100A8, S100A9, TLR4, IL17RA, TLR2	10
GO_REGULATION_OF_ACUTE_INFLAMMATORY_RESPONSE	-1.98631	0.00907859	-1.64123	0.0988305	ns	ns	PPARG, FCER1G, NLRP3, OSM, CCL5, F12, FFAR3, CD59, PROS1, FFAR2, CD55, EDNRB, CR1, C3AR1, IL6ST, PIK3CG	16	OSM, FFAR3, CD59	3	PPARG, ADAM8, FCER1G, CCR2, OSM, CD55, EDNRB	7
GO_REGULATION_OF_INFLAMMATORY_RESPONSE	-1.86729	0.0186155	-1.70433	0.0810135	ns	ns	CYP19A1, SOCS3, WFDC1, HGF, GGT1, ANXA1, MAPK14, PGLYRP2, S100A9, NLRP12, BCL6, IL6ST, PIK3AP1, METRNL, STAT5B, IL17RA, JAK2, RABGEF1, CD55, HYAL2, CR1, C3AR1, SBNO2, LYN, TNFSF4, VAMP3, FFAR2, S100A12, FCER1G, NLRP3, F12, CCL5, NDFIP1, S100A8, EDNRB, TLR4, PTPN2, PIK3CG, IL10, CD59, FFAR3, IL22RA2, PROS1, PRKCD, OSM, PSMA6, MGLL, PPARG, GBA, HCK, SERPINE1, KRT1	52	TLR2, SOCS3, HGF, IL1RL1, CASP4, CD59, FFAR3, OSM	8	CYP19A1, TLR2, SOCS3, HGF, CASP4, MAPK14, S100A9, BCL6, IL17RA, ADAM8, CASP5, CD55, SBNO2, VAMP3, MEFV, S100A12, FCER1G, S100A8, EDNRB, TLR4, CCR2, OSM, PPARG	23
GO_ACUTE_PHASE_RESPONSE	-1.93082	0.0135455	-2.0917	0.0212784	-2.18898	0.0196502	IL1RN, PLSCR1, STAT5B, F8, HP, CD163, HIF1A, CEBPB, STAT3	9	PLSCR1, HP, CD163, HIF1A	4	PLSCR1, CD163, HIF1A, CEBPB, STAT3	5
GO_NEGATIVE_REGULATION_OF_IMMUNE_RESPONSE	-1.92908	0.0135882	ns	ns	-1.90058	0.093453	PPARG, NDFIP1, HLX, IRAK3, LILRB1, IFI16, RABGEF1, IL4R, SERPINB9, ANXA1, JAK3, TNFSF4, ARRB2, CD59, CEACAM1, SAMSN1, CR1, PGLYRP2, CD55, BCL6, LYN, IL10, TRAFD1, NMI, PTPN2, DUSP22	26	IL1RL1, CD59, CEACAM1, SAMSN1	4	PPARG, IRAK3, IL4R, CD300A, CCR2, SAMSN1, PTPRC, CD55, BCL6	9
GO_REGULATION_OF_INTERLEUKIN_6_PRODUCTION	-1.7281	0.0360117	ns	ns	-1.9384	0.0959342	RABGEF1, NCKAP1L, GBA, MAPKAPK2, IRAK3, TLR1, PTPN22, FCER1G, AKIRIN2, HGF, ARRB2, TNFSF4, IL10, CEBPB, ZBTB20, HYAL2, NLRP12, TLR4	18	HGF, TLR2	2	IRAK3, TLR1, CCR2, PTPN22, FCER1G, HGF, TLR6, TLR2, CEBPB, TLR4	10
GO_GRANULOCYTE_MIGRATION	-2.02134	0.00861462	ns	ns	-1.90687	0.0973594	IL17RA, CSF3R, PIK3CG, SYK, S100A9, PPBP, NCKAP1L, S100A8, CCL5, ANXA1, FCER1G, PDE4D, S100A12	13	PDE4D	1	IL17RA, CSF3R, VAV3, S100A9, IRAK4, S100A8, FCER1G, S100A12, TREM1	9
GO_ACTIN_FILAMENT_BASED_PROCESS	-2.18326	0.00141684	ns	ns	ns	ns	RHOU, ITGB5, ROCK2, CTTN, ACTR3, PLEK, PIP5K1A, WDR1, JAK2, ABI1, ARHGAP6, HCLS1, FLNA, CAPZB, FGD4, CFL1, TPM3, SHROOM4, PHACTR1, FLII, CORO2A, ROCK1, ARF1, PTK7, S100A9, SWAP70, BCL6, PDGFA, SRF, ATP2C1, FMN1, FNBP1L, EZR, PKP2, ANXA1, FLNB, PACSIN2, CNN2, RYR2, ACTG1, SUN2, TNFAIP1, PTPN1, NF1, SDCBP, KRAS, ARPC1B, CNN1, PAFAH1B1, ARPC5, PARVB, ARPC4, PDCD10, MYL6, ARPC2, NCK2, MARCKS, NCKAP1L…	90	RHOU	1	FGD4, S100A9, BCL6, FMN1, NF1, MYLK3, SSH2, ARAP1, CAP1, KCNJ2, MEF2A, PRKAR1A, CFLAR	13
GO_ACTIVATION_OF_CYSTEINE_TYPE_ENDOPEPTIDASE_ACTIVITY	-1.49492	0.0924242	-1.65521	0.0952444	ns	ns	SNCA, NLRP3, VCP, JAK2, IFI16, F3, P2RX1, PPARG, HIP1, DLC1, ASPH, S100A8, IFT57, NLRP12, NLRC4, S100A9, APAF1	17		0	CDKN1B, PPARG, ASPH, S100A8, NLRC4, S100A9	6
GO_ACTIVATION_OF_INNATE_IMMUNE_RESPONSE	-1.80203	0.0259174	-1.9453	0.0348042	ns	ns	SYK, BTK, LYN, MAVS, KRAS, FFAR2, PSMD2, IRAK2, FCER1G, PSMC1, PSMD11, TLR1, UBC, IRAK3, NFKBIA, MAP2K6, PSMD13, TLR4, PGLYRP2, NLRC4, PSMC6, CLEC6A, PIK3AP1, PSMD6, CTSB, PSMC5, UBE2D3, PSMD7, TMEM173, PSMD5, SRC, TLR5, PRKCD, FBXW11, ITGAM, IFI16, PSMA6, NRAS, TLR8, PSMD1, MARCO, CLEC4D, MAPKAPK2, PSMD12, HCK	45	TLR2, CLEC4D	2	IRAK4, TLR2, TLR6, ITCH, CLEC4E, FCER1G, RPS6KA3, TLR1, UBC, IRAK3, CHUK, MAP2K6, TLR4, NLRC4, CLEC6A, TLR8, CLEC4D, ADAM8	18
GO_ACTIVATION_OF_MAPK_ACTIVITY	-1.52184	0.0827707	ns	ns	ns	ns	MAPKAPK2, MAP2K1, THBS1, MAP3K5, EFNA1, PROK2, PIK3CB, TLR4, MAP2K6, MAPK14, UBC, MADD, IRAK2, FPR1, HGF, PTPN1, SYK, TGFA, DBNL	19	HGF	1	ADAM8, EFNA1, TLR4, MAP2K6, MAPK14, UBC, HGF	7
GO_ACTIVATION_OF_PROTEIN_KINASE_ACTIVITY	-1.72423	0.0363468	ns	ns	ns	ns	SRC, EIF2AK2, PRKCD, MAP2K1, MAPKAPK2, NCKAP1L, PIK3CB, TLR4, MAP3K8, TGFBR1, EFNA1, FPR1, TXN, PRKAR1A, UBC, ITGB3, FGF13, DBNL, WNT11, CAB39, THBS1, RIPK3, PDGFC, JAK2, ADCY6, ADAM9, GADD45A, KIDINS220, PROK2, MAP3K13, TRAF7, MAP3K5, IRAK2, PRKAR2A, PDGFB, MADD, ADCY3, MAPK14, MAP2K6, TGFA, SYK, PTPN1, HGF	43	GADD45A, HGF	2	CRK, CHI3L1, SLC11A1, TLR4, MAP3K8, GADD45B, MAP3K3, EFNA1, PRKAR1A, UBC, TLR6, CAB39, RIPK3, ADAM8, MAP3K13, MAPK14, MAP2K6, HGF	18
GO_AGING	-1.62372	0.0566935	ns	ns	ns	ns	HYAL2, CAST, PPP1R15A, DLD, APAF1, STAT3, ILK, CTNNA1, CCL5, TSPO, F3, EDNRB, P2RY1, IL10, CDKN1A, SNCA, PRKCD, PTEN, MAP2K1, LITAF, SERPINE1, LIMS1, SOCS3, KAT6A, TRPC6, SRF, MAPK14, ALOX12, TIMP1, RETN, PDE4D, PTGS1, KL	33	P2RY1, SOCS3, PDE4D, ARG1, KL	5	DDIT3, STAT3, EDNRB, CCR2, PTEN, LITAF, ZNF354A, SOCS3, KAT6A, MAPK14, FOS, KL	12
GO_ALCOHOL_BIOSYNTHETIC_PROCESS	-1.7022	0.0417075	-1.79582	0.0616709	ns	ns	LBR, IMPA1, SAMD8, INSIG2, IDI1, GBA, ACLY, AKR1C3, MSMO1, IMPA2, CYB5R1, SPTLC2, LPCAT2, CYB5R3, DHCR7, ACER3, PCYT1A, SPTLC1, CYB5R2	19	IDI1	1	SAMD8, IDI1, IPMK, SPTLC2, SPTLC1	5
GO_ALCOHOL_METABOLIC_PROCESS	-1.78808	0.0275933	ns	ns	ns	ns	PLA2G4C, AKR1C3, CALM1, PLB1, IPPK, LPCAT3, TNFSF4, SPTLC2, CYB5R1, GBA, ACLY, PECR, PTEN, IMPA1, SMPD1, ERLIN1, OCRL, SORL1, PLCB3, CALM3, PLCH1, GK5, LPCAT2, ERLIN2, SNX17, MBOAT1, IMPA2, LBR, IDI1, PCSK9, SPTLC1, CYP19A1, SMPDL3A, PAFAH1B1, ACSS2, LDLR, PLBD1, IP6K2, MSMO1, SAMD8, INSIG2, PNPLA6, ACER3, CYB5R3, GK, DHCR7, PCYT1A, CYB5R2, CHDH, DHRS9, ENPP2, LIPC, CEL	53	ERLIN1, IDI1	2	PLB1, SPTLC2, PTEN, OSBPL1A, SORL1, CYP1B1, IDI1, SPTLC1, CYP19A1, PLBD1, IPMK, ITPKC, SAMD8, ALDH2	14
GO_AMINOGLYCAN_BIOSYNTHETIC_PROCESS	-1.55142	0.0742871	ns	ns	ns	ns	CSGALNACT1, HS3ST3A1, EXT1, NDST2, B4GALT5, CSGALNACT2, NDST1, ST3GAL4, SDC4, B4GALT4, HS3ST3B1, CHSY1, NDST3	13	HS3ST3B1	1	CSGALNACT1, VCAN, B3GNT2, B4GALT5, CHST15, CHSY1	6
GO_AMINOGLYCAN_METABOLIC_PROCESS	-1.62226	0.0571346	ns	ns	ns	ns	CD44, HYAL2, NDST2, HGF, CSGALNACT1, EXT1, B4GALT4, SDC4, ST3GAL4, GNS, LYVE1, GXYLT1, PGLYRP2, PIM1, HS3ST3A1, HS3ST3B1, CHSY1, NDST3, B4GALT5, NDST1, CSGALNACT2	21	HGF, HS3ST3B1	2	B3GNT2, HGF, CSGALNACT1, VCAN, GNS, LYVE1, CTBS, CHI3L1, CHST15, CHSY1, B4GALT5	11
GO_AMMONIUM_ION_METABOLIC_PROCESS	-1.9972	0.00922014	ns	ns	ns	ns	CRAT, AZIN1, GCH1, SAMD8, SNCA, SMPD1, PNPLA6, GBA, PLBD1, CHDH, LPCAT2, MAOB, ENPP2, MBOAT1, LIPC, ACER3, POR, PCYT1A, PLB1, PLA2G4C, AKR1C3, SPTLC2, SMPDL3A, PAFAH1B1, HPRT1, LPCAT3, SPTLC1, TMLHE	28	POR, MAOA	2	SAMD8, PLBD1, POR, PLB1, SPTLC2, SAT1, SPTLC1	7
GO_ANGIOGENESIS	-1.89178	0.0161418	ns	ns	ns	ns	SRF, MAPK14, PDGFA, ADAM15, CEACAM1, SYK, PDCD10, CLIC4, RBPJ, SEMA4A, THBS1, PNPLA6, CTNNB1, C1GALT1, PROK2, SLC12A6, ITGB3, HTATIP2, GPI, EPAS1, HIF1A, PRKCA, SERPINE1, MEIS1, PTEN, PKNOX1, S1PR1, GNA13, CDC42, PDGFRA, EFNA1, JMJD6, SHB, TGFBR1, PIK3CG, PIK3CB	36	CEACAM1, HIF1A	2	MAPK14, VAV3, ADAM8, RBPJ, ARHGAP24, COL8A2, CTNNB1, SLC12A6, SAT1, HIF1A, PTEN, PDE3B, EFNA1, CYP1B1	14
GO_ANTIGEN_PROCESSING_AND_PRESENTATION	-1.56524	0.0709443	ns	ns	ns	ns	PSMD13, RAB3C, DCTN2, DNM2, SAR1B, PSMD11, SEC23A, KIF3C, PSMC1, FCER1G, PSMD2, BCAP31, ACTR1A, SEC24D, CYBB, DCTN3, FCGR1A, SEC24C, MR1, AP3B1, DYNC2LI1, RAB32, DYNC1I2, KDM5D, AP1M1, FCGR1B, RAB33A, PSMD12, PSMD1, ITGB5, PSMA6, RAB4A, AP1G1, RAB6A, PSMD5, SEC24A, DYNC1LI2, PSMD7, RAB27A, AP2B1, PSMC5, PSMD6, ARF1, PSMC6, TAPBP	45		0	SEC23A, FCER1G, MR1, NCF2, CD1D, SLC11A1, RAB8B, AP1G1, OSBPL1A	9
GO_ANTIGEN_PROCESSING_AND_PRESENTATION_OF_PEPTIDE_ANTIGEN	-1.49668	0.0917416	ns	ns	ns	ns	PSMD12, PSMD1, ITGB5, PSMA6, AP1G1, DYNC1LI2, PSMD5, SEC24A, PSMD7, AP2B1, PSMC5, PSMD6, ARF1, PSMC6, TAPBP, PSMD13, DCTN2, DNM2, SAR1B, SEC23A, PSMD11, FCER1G, PSMC1, KIF3C, PSMD2, BCAP31, ACTR1A, DCTN3, CYBB, FCGR1A, SEC24D, MR1, SEC24C, DYNC2LI1, DYNC1I2, FCGR1B, AP1M1	37		0	SLC11A1, OSBPL1A, AP1G1, SEC23A, FCER1G, NCF2, MR1	7
GO_AUTOPHAGY	-1.61409	0.0584031	ns	ns	ns	ns	RAB1B, SNX14, ZCCHC17, STAT2, PTPN22, ZNF189, STOM, CHMP2A, IFI16, CDC37, MYOM1, USP30, S100A9, COX8A, SLC1A3, CHMP4C, PRKAB1, FXR2, WIPI1, VPS33B, DRAM2, CHMP6, FNBP1L, RAB1A, STX12, CHMP2B, WDFY3, BLOC1S1, HSP90AA1, TSG101, CHMP4B, RRAGA, UBQLN2, SH3GLB1, MAP2K1, SESN2, PIK3CB, LRSAM1, CTSB, NDUFB9, LGALS8, SNAPIN, MYLK, MAP1LC3B, EPG5, S100A8, PRKAG1, UBC, DRAM1, VPS28, RGS19, IPPK, YIPF1, VPS…	58	STOM, SLC1A3, LGALS8	3	SNX14, KRCC1, PTPN22, ZNF189, ITPKC, PDK4, S100A9, CD93, SLC1A3, RNF41, WDFY3, NRBF2, RB1CC1, VMP1, TREM1, TMEM39A, S100A8, UBC, HK2, USP10	20
GO_BLOOD_VESSEL_MORPHOGENESIS	-1.91373	0.0145903	ns	ns	ns	ns	SEMA4A, RBPJ, CTNNB1, PNPLA6, THBS1, SLC12A6, PROK2, C1GALT1, HPGD, PDGFA, CHD7, MAPK14, SRF, ADAM15, NF1, CEACAM1, CLIC4, PDCD10, SYK, RASA1, PKNOX1, PTEN, MEIS1, SERPINE1, PDGFRA, CDC42, GNA13, S1PR1, TGFBR1, SHB, JMJD6, EFNA1, PIK3CB, PIK3CG, HTATIP2, HHEX, ITGB3, MYLK, EPAS1, NEDD4, GPI, TIPARP, PRKCA, WNT11, HIF1A	45	HPGD, CEACAM1, NEDD4, HIF1A	4	ARHGAP24, RBPJ, ADAM8, CTNNB1, COL8A2, SLC12A6, MAPK14, NF1, VAV3, QKI, PTEN, PDE3B, EFNA1, CYP1B1, HIF1A, SAT1	16
GO_CARBOHYDRATE_CATABOLIC_PROCESS	-1.61972	0.0573633	-1.76608	0.0652202	ns	ns	GPI, DHTKD1, CALM3, GK, GK5, PFKFB2, LDHA, PHKB, FUT7, PFKFB3, GM2A, GAPDH, AGL, GYG1, PHKA2, HK3, CALM1, PGK1, MGAM, RBKS	20		0	PFKFB2, HK2, ADPGK, CTBS, PFKFB3, GYG1, MGAM	7
GO_CARDIAC_MUSCLE_TISSUE_DEVELOPMENT	-1.77321	0.0285162	ns	ns	ns	ns	SRF, FKBP1A, MEF2A, PKP2, RYR2, PRKAR1A, IFT20, TAZ, XIRP2, RBPJ, PTEN, MARCKS, NEXN, AKAP13, S1PR1, CDC42, PDGFRA, RARA, PDLIM5	19		0	MEF2A, PRKAR1A, MYLK3, RBPJ, PTEN, SLC8A1	6
GO_CELL_ACTIVATION	-1.72814	0.0360978	ns	ns	ns	ns	SLA2, RAC2, RHOG, JMJD6, TGFBR1, CD59, TREML2, AZI2, PTPN2, PIK3CG, TLR4, P2RY1, PIK3CB, CLEC4D, PRKCD, SNCA, VCL, TLN1, SBNO2, CAST, CLEC1B, MYL12A, IMPDH1, HHEX, IL18R1, S100A12, FCER1G, CLIC1, TIMP1, SWAP70, NDRG1, RBPJ, PLEK, C1GALT1C1, ADAM9, FERMT3, FLNA, JAK3, CCND3, FIBP, CTNNB1, RIPK3, LAT2, HBB, NR4A3, HPRT1, MERTK, FUT7, FKBP1A, F2RL3, TRPC6, LIG4, ACTG1, GP1BA, ANXA3, GP9, IFNAR1, LGA…	115	CD59, P2RY1, CLEC4D, CLEC1B, IL18R1, MERTK, ANXA3, NEDD4, PLSCR1, BMX	10	NFAM1, TREML2, TLR4, CLEC4D, ADAM10, SBNO2, DGKD, PTPRC, IL18R1, S100A12, FCER1G, CLIC1, RBPJ, CTNNB1, RIPK3, MERTK, SLC11A1, APBB1IP, CD1D, MILR1, GNAQ, IL17RA, CD93, BCL6, PLSCR1, TLR8, PTPN22, CLEC4E, VAV3, STXBP3, CEBPB, BMX, TLR1	33
GO_CELL_CELL_ADHESION	-1.49227	0.093395	ns	ns	ns	ns	MYL12A, DNAJB6, KIFC3, TLN1, ELMO2, FCER1G, IL18R1, S100A8, PIK3CB, AZI2, PTPN2, PIK3CG, TREML2, RAC2, SLA2, JMJD6, VCL, CLEC4D, FUT7, CD44, HBB, CEACAM1, EZR, ACTG1, LIG4, FKBP1A, ATP2C1, SELP, ESAM, CDH26, CEL, VNN1, CLIC1, ROCK1, CTNNB1, CCND3, FIBP, CAMSAP3, RIPK3, FLNA, FERMT3, ADAM9, PLEK, NKAP, MYL9, BATF, RC3H2, APBB1IP, NEDD4, TNFSF4, MPZL2, CD58, ILK, CTNNA1, CCL5, ITGB3, IFNAR1, SRC, P…	83	IL18R1, CLEC4D, CEACAM1, NEDD4, BMX	5	PTPRC, ELMO2, VMP1, FCER1G, IL18R1, S100A8, TREML2, CLEC4D, VNN1, CLIC1, CTNNB1, RIPK3, COL8A2, ADAM8, CD1D, APBB1IP, CYP1B1, SLC11A1, STXBP3, CEBPB, CLEC4E, BMX, S100A9, CDK5R1, CD93, PTPN22, CSTA	27
GO_CELL_CHEMOTAXIS	-2.01138	0.00877892	ns	ns	ns	ns	PRKCD, PIP5K1A, PDGFRA, PDE4D, NCKAP1L, PIK3CG, IL10, EDNRB, S100A9, BIN2, IL17RA, RHOG, ANXA1, PDGFB, CCL5, S100A12, FCER1G, S100A8, PPBP, CCR1, CXCR1, CXCL1, SYK, HBEGF, HGF, FFAR2, ELMO2, PF4V1, PF4, CSF3R, ARRB2	31	PDE4D, HGF	2	CCR2, HMGB2, ADAM8, EDNRB, S100A9, IL17RA, IL16, TREM1, S100A12, FCER1G, S100A8, CCR1, HGF, ELMO2, CSF3R, VAV3	16
GO_CELL_CYCLE_ARREST	-1.53468	0.0782297	ns	ns	ns	ns	CDKN1A, TGFBR1, PRKAB1, MACF1, GADD45A, RB1, KLLN, PRNP, MAP2K1, GAS2L1, GAS7, THBS1, SGSM3, CAB39, RRAGA, TSG101, PPP1R15A, KAT2B, MAP2K6, SART1, CDKN2D, PRKAG1, CDKN2C, ILK, SKIL	25	GADD45A	1	DUSP1, CDKN2B, GAS7, CAB39, DDIT3, MAP2K6, CDKN1B	7
GO_CELL_CYCLE_G2_M_PHASE_TRANSITION	-1.56559	0.0710336	ns	ns	ns	ns	CDKN1A, CDK5RAP2, CALM3, GADD45A, MAPRE1, PPP2R1A, FBXW11, YWHAG, ACTR1A, DCTN3, HAUS4, PAFAH1B1, PLK3, DYNC1I2, HSP90AA1, NEDD1, UBC, CCP110, DCTN2, TUBA4A, DNM2, TUBA1A, PPP1R12A, PPP1CB, CEP135, CALM1	26	CDK5RAP2, GADD45A	2	PPM1D, CDKN2B, HAUS4, UBC, PPP1R12A	5
GO_CELL_MORPHOGENESIS_INVOLVED_IN_DIFFERENTIATION	-1.66832	0.0485271	ns	ns	ns	ns	ADAM15, FMN1, KIF5B, ETV1, SRF, PAFAH1B1, SLC9A6, LRRN1, NRAS, SEMA4A, KIDINS220, SLC1A3, NDEL1, ILK, ITGB3, GP5, HIF1A, WNT11, VAMP3, BASP1, SRC, PTEN, SCN1B, TBC1D20, FLOT1, RB1, ZEB2, NEO1, EZR, RAB1A, FLNB, HPRT1, CLIC4, MERTK, LRRC70, NR4A3, KRAS, HGF, CTNNB1, USP9X, FERMT3, RBPJ, SPG11, KLF7, C1GALT1C1, RTN4, ROCK1, ATL1, MEF2A, CLEC1B, NFIB, EXT1, LATS2, VCL, LIMS1, PEAK1, TGFBR1, EFNA1, N…	59	SLC1A3, HIF1A, MERTK, HGF, CLEC1B	5	FMN1, LRRN1, CDK5R1, HRH2, SLC1A3, NDEL1, B3GNT2, HIF1A, VAMP3, BASP1, PTEN, FLOT1, MERTK, HGF, CTNNB1, RBPJ, SPG11, RTN4, MEF2A, ST14, NUMB, SIAH1, EFNA1	23
GO_CELL_SUBSTRATE_ADHESION	-1.55319	0.0743919	ns	ns	ns	ns	ITGB3, DLC1, SRF, RAB1A, ILK, ADAM15, MYO1G, VAMP3, MERTK, CD44, FERMT3, ADAM9, CTTN, MARCKS, ITGB5, PEAK1, CTNNB1, VCL, SRC, ARHGAP6, PIP5K1A, CD63, EFNA1, LYVE1	24	MERTK	1	VAMP3, MERTK, CTNNB1, EFNA1, LYVE1	5
GO_CELLULAR_CARBOHYDRATE_METABOLIC_PROCESS	-1.61612	0.0579827	-1.80114	0.0608182	ns	ns	IPPK, CSGALNACT1, PGD, EXT1, IMPA2, PPP1R3D, UBC, CALM1, MGAM, RBKS, PPP1CB, CALM3, GNE, GK, GK5, PFKFB2, PPP1R3B, PFKFB3, IL6ST, PHKB, UGP2, GYG1, CSGALNACT2, HK3, PHKA2, PTEN, AGL, IMPA1	28		0	CSGALNACT1, HK2, B3GNT2, UBC, MGAM, PFKFB2, PPP1R3B, PFKFB3, GYG1, PTEN, PPP1R2	11
GO_CELLULAR_COMPONENT_ASSEMBLY_INVOLVED_IN_MORPHOGENESIS	-1.48124	0.0979648	ns	ns	ns	ns	ACTR2, CAPN3, IFT20, DYNC2LI1, DICER1, PAFAH1B1, SRF, KIAA0586, EHD3, PRKAR1A, TMOD3, ACTG1, MEF2A, RAB1A, ILK, FNBP1L, RSPH1, AGFG1, RSPH9, IFT57, FIG4, TBC1D20, TTC8, PIKFYVE, RFX2, FLNA, TTBK2, WDR1, OCRL, PDGFRA	30	AGFG1	1	MYLK3, DICER1, CFLAR, PRKAR1A, MEF2A, AGFG1, KIF27, RAB8B	8
GO_CELLULAR_RESPONSE_TO_ACID_CHEMICAL	-1.89295	0.0160233	-1.72358	0.073041	ns	ns	RARA, FFAR3, CPEB4, PTK7, ADCY6, PPARG, PDGFC, SRC, PTK6, AVPR1A, TNFSF4, GNB1, SLC6A4, RRAGA, FFAR2, YES1, CEBPB, HIF1A, WNT11, LYN, AKR1C3, UBR1, ABL2, PDGFB, CCL5	25	FFAR3, HIF1A	2	PDK4, PPARG, CEBPB, HIF1A, PTGFR	5
GO_CELLULAR_RESPONSE_TO_BIOTIC_STIMULUS	-1.69373	0.0434831	ns	ns	ns	ns	ADAM9, LITAF, SERPINE1, HCK, SRC, PTPN22, CCDC47, PDE4D, TLR5, CDC73, RARA, PPP1R15B, EDNRB, TLR4, IL10, LILRB1, TSPO, HSPA5, MAPK14, NFKBIA, IRAK2, TLR1, CCL5, NLRP3, TNFSF4, APAF1, CEBPB, CTR9, LYN, SBNO2, HIF1A, SYK	32	ARG1, PDE4D, TLR2, HIF1A	4	LITAF, TXNIP, PTPN22, HMGB2, IRF8, EDNRB, TLR4, MAPK14, TLR1, TLR6, TLR2, CEBPB, DDIT3, SBNO2, HIF1A	15
GO_CELLULAR_RESPONSE_TO_HORMONE_STIMULUS	-1.54761	0.074503	ns	ns	ns	ns	AKR1C3, NR3C1, UBR5, STAT3, GNB1, TNFSF4, NEDD4, LYN, HIF1A, GAS2L1, RAMP3, SRC, MED14, IL10, REST, RB1, ANXA1, GNB2, PRKAR2A, TADA3, ADCY6, ROCK2, JAK2, SERPINB9, STAT5B, RARA, PADI2, KAT2B, PRKAR1A, NCOA3, GNG5, ACSL1, PPARG, AVPR1A, YWHAG, PRKCD, FBN1, AHCYL1, LATS2, NR2E1, TGFB1I1, POR, UBE2L3, CTSB, PTPN2, ADCY3, MAX, ATP6AP1, ATP6V1C1, ATP6V1H, PCSK9, PTPN1, NR4A3, KL, JAK3, ATP1A1, CTNNB1,…	60	NEDD4, HIF1A, ACSL1, POR, KL, ARG1	6	NR3C1, IGF1R, STAT3, HIF1A, PIAS1, PDE3B, CPEB2, FOS, PDK4, PTGFR, PRKAR1A, ACSL1, PPARG, POR, DUSP1, INHBB, ATP6V1C1, KL, CTNNB1, NAMPT	20
GO_CELLULAR_RESPONSE_TO_LIPID	-1.55689	0.0738159	ns	ns	ns	ns	CTNNB1, SERPINB9, PDE4D, PTPN22, ATP1A1, PTK6, JAK2, ROCK2, ADAM9, ADCY6, PTK7, PIM1, PADI2, ALOX12, RARA, TRIP4, CDC73, IRAK2, ANXA1, ABL2, ADCY3, LILRB1, NFKBIA, MAPK14, CTR9, CEBPB, NR4A3, TADA3, SRC, TLR5, RAMP3, LITAF, PPARG, HCK, SERPINE1, TLR4, RB1, EDNRB, REST, IL10, FFAR3, UBE2L3, MED14, TGFB1I1, NR2E1, NCOA3, NLRP3, CCL5, AKR1C3, TSPO, NR3C1, UBR5, YES1, HIF1A, WNT11, SBNO2, LYN, NEDD4,…	62	PDE4D, ARG1, TLR2, FFAR3, HIF1A, NEDD4	6	CTNNB1, PTPN22, PDK4, MAPK14, CEBPB, TLR2, PIAS1, HMGB2, LITAF, PPARG, TLR4, EDNRB, IRF8, PTGFR, NR3C1, HIF1A, SBNO2	17
GO_CELLULAR_RESPONSE_TO_NITROGEN_COMPOUND	-1.77257	0.0284778	ns	ns	ns	ns	DNM2, ADCY3, MAX, RYR2, ATP6AP1, GNB2, EZR, PRKAR2A, ATP6V1H, UBR1, ATP6V1C1, PCSK9, RRAGA, NR4A3, ZC3HAV1, PTPN1, KLF6, GNA15, RALB, CEBPB, KL, ATP2B4, ADCY6, ZCCHC11, JAK3, JAK2, RAB31, PDGFC, CTNNB1, TMEM173, PDE4D, PTPN22, STAT5B, MAP3K5, PDE3A, KAT2B, PRKAR1A, CCL5, CTNNA1, GNAQ, STAT3, GNG5, DICER1, TNFSF4, MAVS, GNB1, SLC6A4, HIF1A, PPP1R15A, LYN, RAP1B, PPARG, PRKCD, YWHAG, AHCYL1, SNCA, …	67	CASP4, IL1RL1, KL, ARG1, PDE4D, HIF1A, POR	7	CASP4, INHBB, ATP6V1C1, CEBPB, KL, CPEB2, SLC8A1, CTNNB1, PTPN22, NAMPT, CDK5R1, PDK4, IGF1R, PRKAR1A, GNAQ, STAT3, DICER1, HIF1A, PPARG, PDE3B, AQP9, POR, FLOT1	23
GO_CELLULAR_RESPONSE_TO_ORGANIC_CYCLIC_COMPOUND	-1.50978	0.0877996	ns	ns	ns	ns	SNCA, SRC, RAMP3, PPARG, RAP1B, FLOT1, P2RY1, RB1, REST, IL10, PIK3CG, UBE2L3, KCNE1, LGALS1, HNRNPA2B1, MED14, SSH1, TGFB1I1, NR2E1, AQP9, STAT3, NCOA3, CCL5, CTNNA1, AKR1C3, NR3C1, UBR5, TIPARP, HIF1A, RGS19, PPP1R15A, NEDD4, DICER1, MAVS, GNB1, SLC6A4, SERPINB9, CTNNB1, TMEM173, PDE4D, ATP1A1, ZCCHC11, JAK2, ATP2B4, ROCK2, ADCY6, PIM1, PADI2, PDE3A, RARA, TRIP4, EZR, ANXA1, RYR2, PDGFB, DNM2, …	66	P2RY1, HIF1A, NEDD4, PDE4D, ARG1	5	PIAS1, PPARG, FLOT1, CYP1B1, AQP9, STAT3, NR3C1, HIF1A, DICER1, CTNNB1, SLC8A1, CDKN1B, CEBPB	13
GO_CELLULAR_RESPONSE_TO_OXIDATIVE_STRESS	-1.50081	0.0905409	ns	ns	ns	ns	MAP3K5, PDGFRA, SRC, SNCA, ATP2A2, JAK2, HSPA1B, PRKCD, SLC25A24, IL18RAP, HSPA1A, HIF1A, KLF6, PDCD10, STK24, EPAS1, RBM11, NFE2L1, CCL5, ANXA1, ARNT, AKR1C3, F3, TRPC6, DNM2, KAT2B	26	IL18RAP, ARG1, HIF1A	3	CYP1B1, FOS, SLC8A1, IL18RAP, CPEB2, HIF1A	6
GO_CELLULAR_RESPONSE_TO_PEPTIDE	-1.77593	0.0283312	ns	ns	ns	ns	PTPN1, NR4A3, PCSK9, KLF6, MAX, ADCY3, ATP6V1C1, ATP6V1H, PRKAR2A, GNB2, ATP6AP1, STAT5B, ADCY6, KL, PTPN22, CTNNB1, RAB31, JAK2, JAK3, GNB1, GNG5, LYN, HIF1A, KAT2B, STAT3, PRKAR1A, POR, PTPN2, PPARG, FBN1, SRC, AHCYL1, YWHAG, PRKCD	34	IL1RL1, CASP4, ARG1, KL, HIF1A, POR	6	ATP6V1C1, INHBB, CASP4, NAMPT, PDK4, CPEB2, KL, PTPN22, CTNNB1, HIF1A, IGF1R, STAT3, PRKAR1A, POR, PPARG, PDE3B	16
GO_CELLULAR_RESPONSE_TO_REACTIVE_OXYGEN_SPECIES	-1.4836	0.0972929	-1.69118	0.0833834	ns	ns	HIF1A, KLF6, PDCD10, MAP3K5, ANXA1, PRKCD, PDGFRA, SRC, DNM2, TRPC6, F3, IL18RAP, AKR1C3	13	HIF1A, ARG1, IL18RAP	3	CYP1B1, HIF1A, SLC8A1, FOS, IL18RAP	5
GO_CERAMIDE_BIOSYNTHETIC_PROCESS	-1.52509	0.0819397	ns	ns	ns	ns	GBA, CERS5, ST6GALNAC3, SPTLC1, P2RX1, ST3GAL4, DEGS1, SPTLC2, SAMD8, SMPD1, UGCG	11	ST6GALNAC3, UGCG	2	ST6GALNAC3, SPTLC1, SPTLC2, SAMD8, UGCG	5
GO_CERAMIDE_METABOLIC_PROCESS	-1.77058	0.0286776	ns	ns	ns	ns	DEGS1, P2RX1, ST3GAL4, PPP2R1A, GBA, GALC, SMPD1, SAMD8, COL4A3BP, SPTLC1, ST6GALNAC3, CERS5, ORMDL2, ACER3, UGCG, GM2A, SPTLC2, CERK	18	ST6GALNAC3, UGCG	2	NSMAF, SAMD8, ASAH1, SPTLC1, ST6GALNAC3, UGCG, SPTLC2	7
GO_CYTOKINE_SECRETION	ns	ns	ns	ns	-2.06152	0.0618039	RBPJ, LILRB1, LYN, NLRP3, S100A12, NLRC4, RAB1A, TLR4	8	TLR2	1	RBPJ, TLR6, TLR2, CHI3L1, S100A12, NLRC4, TLR4, TREM1	8
GO_CIRCULATORY_SYSTEM_PROCESS	-1.66963	0.0483106	ns	ns	ns	ns	KAT2B, SCPEP1, CACNA2D1, NFE2, PTPRJ, SLC6A4, TAZ, TBXA2R, HIF1A, C3AR1, TRHDE, ATP6AP2, YES1, SCN1B, PPARG, GCLM, P2RX1, AVPR1A, RAMP3, CDC42, SRC, PLCB3, KCNE1, FFAR3, ALOX5, EDNRB, P2RY1, CHD7, MAP2K6, PDGFB, PKP2, RYR2, MYOF, ECE1, HBB, TBC1D8, RPS6KA2, ADCY6, PTGS1, GCH1, AKAP13, ATP1A1, PDE4D, CYB5R3, ALOX12, PDE3A	46	HIF1A, FFAR3, P2RY1, TBC1D8, PDE4D	5	KCNJ2, HIF1A, PPARG, EDNRB, MAP2K6, RGS2, MYLK3, SLC8A1, HRH2	9
GO_DETECTION_OF_BIOTIC_STIMULUS	ns	ns	-1.65143	0.0955489	-2.00209	0.0744468	TLR1, NLRP3, PGLYRP2, NLRC4, TLR4	5	TLR2	1	TLR1, CD1D, TLR6, TLR2, NLRC4, TLR4	6
GO_CYTOKINE_MEDIATED_SIGNALING_PATHWAY	-1.56782	0.0706066	ns	ns	ns	ns	PSMC1, STAT3, IL18R1, CCL5, IFI35, PSMD11, UBC, F3, IFITM2, PSMD13, TRIM38, CXCL1, CSF3R, TNFSF4, ACSL1, PF4, PF4V1, SP100, OSM, PRKCD, PSMD1, PSMA6, HCK, PSMC6, PSMD6, IL22RA2, PSMC5, IFNAR1, RNASEL, IRAK2, PSMD2, GP1BA, CXCR1, IFNAR2, IRAK3, IRF2, TRIM25, IL4R, PPBP, IL10RB, CCR1, IFNGR1, CTR9, FCGR1B, CD44, SOCS3, IL1RAP, PLP2, FCGR1A, KRAS, STAT2, PSMD5, PSMD7, JAK2, JAK3, IL1R2, IP6K2, PSMD1…	64	IL18R1, ACSL1, OSM, IL1RL1, SOCS3, IL1RAP, TRIM22, IL1R2	8	STAT3, IL18R1, UBC, TNFRSF10C, TRIM38, CSF3R, ACSL1, OSM, CCR2, IRF8, IRAK3, TRIM25, IL4R, IL10RB, CCR1, IFNGR1, IRAK4, SOCS3, IL1RAP, IFNGR2, TRIM22, TNFSF13B, IL17RA, LRRC4	24
GO_CYTOSOLIC_TRANSPORT	-2.22892	0.00113019	ns	ns	ns	ns	SYTL4, KIF16B, DNAJC5, SNAPIN, AP3B2, DNM2, BLOC1S1, EHD3, HOOK3, SORT1, TOR1A, VPS29, STX16, DTNBP1, ACTR2, VPS54, VPS26A, STX1A, LAMP1, AP3B1, STX4, VPS35, VAMP3, ANKRD27, RAB6A, AP1G1, SURF4, SYTL3, STON2, CTNNB1, SNCA, GOSR2, SNX1, STX3, RGP1, PIKFYVE, FAM160A2, SNX16, TGOLN2, LMTK2, ARF1, RAB5A, TBC1D14, RAB27A, EPS15, WIPI1	46	SORT1	1	SORT1, LIN7A, VPS35, VAMP3, AP1G1, SYTL3, TRIM9, CTNNB1, STX3, TBC1D14	10
GO_DEPHOSPHORYLATION	-1.52246	0.0828566	ns	ns	ns	ns	PTPN1, ACP6, DUSP3, IMPA2, PPP2CB, MTMR1, ALPL, FBP1, PPM1N, HDHD2, PPP1R3B, PPP1R15B, PFKFB2, CTDP1, PTPN9, PTPN22, ATP1A1, FBXW11, PTPN12, PPP1R15A, PPA2, PPP1R3D, PPP1R12A, PPP1CB, PTPRJ, PPP6C, CTDSPL, SSH1, DUSP18, DUSP22, PTPN2, SSH3, STYXL1, PFKFB3, MTMR4, DUSP13, PTEN, FIG4, PPM1M, PPP2R1A, DUSP16, OCRL, IMPA1	43		0	PPP1R3B, PPM1D, PFKFB2, ACPP, PTPN22, NT5C2, PTPRC, PPP1R12A, MTMR6, PPM1F, DUSP1, PFKFB3, PTEN, PPM1M, SSH2	15
GO_DEVELOPMENTAL_GROWTH	-1.62836	0.055577	ns	ns	ns	ns	TBL1XR1, TNKS2, WNT11, RTF1, RC3H2, PTPN12, HHEX, PRKAR1A, PLAG1, GIGYF2, ZEB2, PDLIM5, IQGAP1, EIF4H, AREG, RAD51B, PTEN, CDC42, S1PR1, VCL, SLC9A6, CYP19A1, CLIC4, CTR9, MTPN, SPRY2, SRF, MAPK14, ANXA1, ADAM15, FMN1, NDEL1, DHCR7, RARA, PRMT2, ARID5B, LIPC, PTK7, SPG11, USP9X, PDE4D	41	PDE4D	1	CFLAR, PRKAR1A, IFRD1, PTEN, KDM6A, CYP19A1, MAPK14, FMN1, NDEL1, SPG11	10
GO_DEVELOPMENTAL_MATURATION	-1.60105	0.0615131	ns	ns	ns	ns	AP1M1, RAB32, BTK, HIF1A, ACRBP, L3MBTL3, EPAS1, DLD, ANKS1A, GNAQ, SEPT4, SNAPIN, RB1, PDE3A, CD63, ARCN1, CDKN1A, CTNNB1, SLC26A8, S1PR1, AP1G1, ANKRD27, RPS6KA2, PTEN, PPARG, RBPJ	26	HIF1A	1	DDIT3, HIF1A, L3MBTL3, GNAQ, CDK5R1, CTNNB1, AP1G1, PTEN, PPARG, RBPJ	10
GO_EMBRYONIC_MORPHOGENESIS	-1.63943	0.0540528	ns	ns	ns	ns	CHD7, SRF, SPRY2, RYR2, ECE1, CTR9, HLX, ITGB5, ETS2, RARA, PTK7, DLC1, ITGB3, GNAQ, KIF16B, RTF1, WNT11, HIF1A, IFT57, PDGFRA, HIPK1, PFN1, MMP8, IL10, ZEB2, NAT8B, SDC4, NR4A3, SOCS3, MMP9, NDST1, INSIG2, CTNNB1, LAMB3, CDC73, LMBR1, HHEX, SLC39A1, PRKAR1A, HIPK2, STK3, EXT1, GPI, DLD, APAF1, DNAJB6, TRIM71, FBN1, ZNF281, LATS2, TGFB1I1, EFNA1, TGFBR1	53	HIF1A, SOCS3	2	KDM6A, IPMK, GNAQ, RNF2, HIF1A, SOCS3, CTNNB1, ST14, PRKAR1A, LMO4, ZNF281, EFNA1, DUSP1	13
GO_ENDOCYTOSIS	-1.84507	0.0207986	ns	ns	ns	ns	CDC42, PRKCD, RAMP3, MYO10, RAB20, SNCA, SRC, SORL1, HCK, NCKAP1L, MAPKAPK2, SNX1, PIKFYVE, FNBP1, HIP1, PIK3CG, SNX17, LRSAM1, PIK3CB, CAP1, JMJD6, ANXA11, EPS15, SPARC, MYO1G, CLINT1, DAB2, FCER1G, ARPC1A, ATP9A, DNM3, HBA1, STON1, FKBP15, LYN, CD163, DBNL, YES1, RUFY1, ACTR2, ELMO2, NEDD4, ITSN2, ARRB2, ABI1, STON2, PIP5K1A, NCKAP1, RAB31, THBS1, LDLR, ACTR3, RABGEF1, CTTN, SCYL2, MARCO, ICAM5…	91	CD163, NEDD4, ANXA3, SORT1, HP, MERTK	6	CRK, SORL1, SLC11A1, FCGR2A, STAB1, IRF8, CAP1, FCER1G, CD163, CEACAM4, LMBRD1, DGKD, NECAP1, ELMO2, ITSN2, ARHGAP27, RIN3, CD93, FGR, SNX18, SORT1, MERTK, VAV3	23
GO_ENDOMEMBRANE_SYSTEM_ORGANIZATION	-2.04322	0.00718163	ns	ns	ns	ns	ATL3, TBC1D20, PPP2R1A, PTEN, RFX2, ARHGAP21, HTT, MYADM, RAMP3, CDC42, CCDC47, ATP2A2, GOLGB1, FAM160A2, AGFG1, MACF1, SYNE1, LIN7C, P2RY1, FLOT1, RANBP2, VPS28, COL4A3BP, TOR1AIP1, TSPAN14, FCER1G, VPS4A, VAMP3, VTA1, CLIP1, KIFC3, BLZF1, TOR1A, STX16, PRKCA, FGF13, DTNBP1, CHMP2A, YWHAZ, PLSCR1, FLOT2, DNAJC13, NEK9, ROCK2, TARDBP, NPLOC4, PIP5K1A, TOR1B, SURF4, RAB31, ROCK1, ATL1, RAB27A, CHM…	93	AGFG1, P2RY1, PLSCR1	3	PTEN, ARFGEF1, VAPA, AGFG1, FLOT1, UBXN2B, FCER1G, VMP1, VAMP3, PLSCR1, NDEL1, RTN4, SRGN, LIN7A	14
GO_EPHRIN_RECEPTOR_SIGNALING_PATHWAY	-1.81637	0.023709	ns	ns	ns	ns	ROCK1, SDCBP, EFNA1, ANKS1A, APH1B, AP2B1, ACTR2, LYN, RASA1, NCK2, ARPC2, ARPC4, ACTB, MYL12A, ARPC1B, YES1, MMP9, ARPC5, ARPC1A, ACTR3, ROCK2, CDC42, ACTG1, SRC	24		0	EFNA1, APH1B, VAV3, CDK5R1, ADAM10, CRK	6
GO_EPITHELIAL_CELL_DEVELOPMENT	-1.59248	0.0631995	ns	ns	ns	ns	PDGFB, FLNB, EZR, RAB1A, HIF1A, CLIC4, PAFAH1B1, VIM, FOSL2, MYADM, RAB1B, CDC42, FNDC3A, PDE4D, BASP1, CTNNB1, TBC1D20, RAP1B, SLC9A4, IQGAP1, ROCK1, ARID4B, CDKN1A, C1GALT1, RARA	25	HIF1A, PDE4D	2	ST14, HIF1A, BASP1, CTNNB1, HRH2, RAP2C	6
GO_EPITHELIAL_CELL_DIFFERENTIATION	-1.62402	0.0567377	ns	ns	ns	ns	HIF1A, WNT11, NFIB, FOSL2, VIM, DAB2, AKR1C3, HHEX, IQGAP1, EDNRB, CDKN1A, TGFB1I1, CTSB, CD63, FNDC3A, CDC42, PGK1, MYADM, S1PR1, BASP1, LATS2, TBC1D20, TDRD7, RAP1B, MAP2K1, SLC9A4, PPARG, PAFAH1B1, CLIC4, CEBPB, TSG101, ANXA1, FLNB, PDGFB, RAB1A, EZR, SKIL, DHRS9, PTK7, C1GALT1, ARID4B, NUMA1, RAB27A, ROCK1, RARA, PIP5K1A, RAB1B, CTNNB1, PTK6, PDE4D, RBPJ, ADAM9	52	HIF1A, PDE4D	2	HIF1A, SULT1B1, ST14, EDNRB, BASP1, NUMB, PPARG, CEBPB, RAP2C, HRH2, CTNNB1, RBPJ, TXNIP, CSTA	14
GO_ERBB_SIGNALING_PATHWAY	-1.83778	0.0217211	ns	ns	ns	ns	KIF16B, SRC, PTK6, PAG1, CDC37, NRAS, UBC, AREG, FES, IQGAP1, MVP, NCK2, HSP90AA1, EPS15, KRAS, HBEGF	16		0	RNF41, UBC, RASSF2, FES, DGKD, REPS2	6
GO_ETHANOLAMINE_CONTAINING_COMPOUND_METABOLIC_PROCESS	-1.87561	0.0178641	ns	ns	ns	ns	PLA2G4C, PLBD1, SMPD1, PNPLA6, PLB1, SAMD8, PCYT1A, SPTLC1, LPCAT3, MBOAT1, ENPP2, PAFAH1B1, LIPC, SPTLC2, LPCAT2, CHDH, SMPDL3A	17		0	PLBD1, PLB1, SAMD8, SPTLC1, SPTLC2	5
GO_EXOCYTOSIS	-2.21143	0.0010457	-1.68071	0.0847965	ns	ns	EXOC5, CCR1, PPBP, DNAJC5, PDGFA, PDGFB, SYTL4, SEC22C, ANXA3, LAT2, SNX19, HGF, NSF, STX4, RAB11A, NR4A3, STX1A, F8, SYK, EXOC8, PLEK, PHACTR2, STX3, EXOC7, WDR1, FLNA, THBS1, RAB31, RAB27A, VPS33B, TIMP1, VAMP4, QSOX1, SELP, SNAPIN, ITGB3, TUBA4A, CCL5, MYO1G, MMRN1, EXOC6, CALM1, SPARC, FCER1G, TLN1, VAMP3, PF4, LYN, MILR1, CYB5R1, SERPINE1, HCK, P2RX1, SYTL3, F13A1, VCL, SEC22B, APLP2, PROS1,…	63	ANXA3, HGF, MMRN1	3	CCR1, SRGN, HGF, LIN7A, STXBP3, STX3, TRIM9, FCER1G, VMP1, VAMP3, MILR1, ARFGEF1, SYTL3, RAB8B	14
GO_EXTRACELLULAR_MATRIX_DISASSEMBLY	-1.90987	0.0149473	ns	ns	ns	ns	ADAM15, CAPN1, FBN1, SH3PXD2B, LCP1, FLOT1, MMP9, EXOC8, TIMP1, CD44, MMP8, LAMB3, CAPG	13		0	SH3PXD2B, ADAM10, ADAM8, FLOT1, HTRA1	5
GO_EXTRACELLULAR_STRUCTURE_ORGANIZATION	-1.78077	0.0276265	ns	ns	ns	ns	FKBP1A, PDGFA, PDGFB, SH3PXD2B, CAPN1, ADAM15, MPZL3, ATXN1L, NF1, CD44, MMP9, EXOC8, ITGAM, ITGB5, THBS1, RIPK3, CAPG, LAMB3, COL6A3, TIMP1, ICAM5, ITGB3, SPARC, ILK, CSGALNACT1, DNAJB6, LCP1, SERPINE1, ADAMTS3, SNCA, FBN1, NR2E1, MMP8, TGFBR1, FLOT1	35	COL9A2, ADAMTS3	2	SH3PXD2B, MPZL3, NF1, COL9A2, ADAM8, COL8A2, RIPK3, P4HA1, CSGALNACT1, VCAN, ADAM10, HTRA1, CYP1B1, FLOT1	14
GO_FAT_CELL_DIFFERENTIATION	-1.76564	0.0291925	ns	ns	ns	ns	FFAR2, TBL1XR1, RNASEL, LAMB3, LRG1, METRNL, NR4A3, RETN, CEBPB, LRRC8C, OSBPL11, ARID5B, PLAC8, PPARG, TMEM120A, SENP2, GRK5	17	LRG1	1	LRG1, CEBPB, PPARG, PIAS1, INHBB, CCR2, RGS2	7
GO_G_PROTEIN_COUPLED_RECEPTOR_SIGNALING_PATHWAY	-1.57301	0.0692231	ns	ns	ns	ns	P2RY1, PIK3CG, LTB4R, RAC2, PLCB3, AVPR1A, PPARG, GPR65, C3AR1, GNAZ, GPR84, PROK2, GRK5, PDE4D, AKAP13, FLNA, GNAI3, PLEK, P2RY13, EZR, F2RL3, CALM3, SRC, APLP2, RAMP3, S1PR1, GNA13, AREG, ARRB2, GNB1, PF4, PF4V1, FFAR2, TM2D1, CALM1, LGR4, ENPP2, FPR2, ADCY6, DGKI, PIK3CB, AHCYL1, GPR160, CXCL1, LPAR5, GNG5, FPR1, HPGD, GPR132, GP1BA, ADCY3, CXCR1, EDNRB, FFAR3, RGS19, TBXA2R, GNAQ, CCL5, AKR1C…	69	P2RY1, PDE4D, HPGD, FFAR3, SORT1	5	PPARG, CCR2, HRH2, GPR141, GPR160, DGKD, PTGFR, EDNRB, GNAQ, CDK5R1, SORT1, CCR1	12
GO_GASTRULATION	-1.69605	0.0430092	ns	ns	ns	ns	CTR9, MMP9, RTF1, WNT11, EXT1, GPI, DLD, NR4A3, KIF16B, PRKAR1A, HHEX, NAT8B, SRF, ITGB3, CDC73, ETS2, MMP8, LAMB3, CTNNB1, ITGB5	20		0	RNF2, KDM6A, PRKAR1A, DUSP1, CTNNB1	5
GO_GLIAL_CELL_DEVELOPMENT	-1.63344	0.0551715	ns	ns	ns	ns	EIF2B2, ILK, S100A8, PTEN, LYN, S100A9, TLR4, NDRG1, VIM, KRAS, DICER1, NF1	12		0	PRDM8, S100A8, PTEN, S100A9, TLR4, DICER1, NF1	7
GO_GLYCEROLIPID_METABOLIC_PROCESS	-1.6332	0.055054	ns	ns	ns	ns	ARF1, CEL, LIPC, ENPP2, SERINC3, PCYT1A, LPGAT1, GK, PNPLA6, INSIG2, PIP5K1A, PIGK, IP6K2, PLBD1, PLEK, KL, PLSCR1, PAFAH1B1, TTC7B, PIGS, ACP6, PCSK9, MBOAT7, PDGFB, PDGFA, IMPA2, PLD1, MTMR1, PIK3CB, MBOAT1, MTMR4, PIK3CG, LPCAT2, ARF3, PDGFRA, OCRL, IMPA1, ACSL4, PTEN, MGLL, PIKFYVE, FIG4, TAZ, PGS1, ACSL1, LPCAT3, HBEGF, GPCPD1, PLB1, FAR1, GPAA1, PLA2G4C	52	KL, PLSCR1, ACSL4, ACSL1, FABP2	5	ABHD5, PLBD1, KL, PLSCR1, SERINC1, HADHB, ACSL4, PTEN, DGKD, ACSL1, MTMR6, PLB1	12
GO_GLYCEROPHOSPHOLIPID_METABOLIC_PROCESS	-1.49848	0.0911004	ns	ns	ns	ns	TTC7B, PAFAH1B1, PIGS, ACP6, PDGFB, MBOAT7, MTMR1, PLD1, PDGFA, IMPA2, LIPC, ARF1, ENPP2, LPGAT1, PCYT1A, SERINC3, PIP5K1A, PIGK, PNPLA6, PLBD1, IP6K2, PLSCR1, KL, PLEK, LPCAT3, HBEGF, TAZ, PGS1, PLB1, GPCPD1, PLA2G4C, FAR1, GPAA1, PIK3CG, MTMR4, LPCAT2, PIK3CB, MBOAT1, ARF3, IMPA1, PDGFRA, OCRL, FIG4, PIKFYVE, PTEN	45	PLSCR1, KL	2	SERINC1, ABHD5, PLBD1, PLSCR1, KL, PLB1, MTMR6, HADHB, PTEN	9
GO_GOLGI_VESICLE_TRANSPORT	-2.28352	0.000448717	-1.90351	0.0465206	ns	ns	DYNC1I2, SORT1, TGFA, SEC24C, STX4, F8, ERGIC2, TFG, VPS54, NSF, DCTN3, KIF3C, RAB1A, SEC22C, EHD3, SCAMP2, DNM2, EXOC5, ARF1, COPB1, GOLGA2, VAMP4, WIPI1, CNIH4, ARCN1, TBC1D14, DYNC1LI2, RAB31, RAB1B, SURF4, RAB6A, VCP, GOSR2, GOLGA1, CD55, TRAPPC6B, BLZF1, ANKRD28, VAMP3, LAMP1, COPB2, DYNC2LI1, BCAP31, SEC24D, KLHL12, KIF16B, SEC23A, PPP6C, DCTN2, SAR1B, AP3B2, ATP9A, CCDC93, TAPBP, PPP6R3, T…	76	SORT1, ANKRD28, CD59	3	SORT1, ERGIC2, CNIH4, TBC1D14, CD55, VAMP3, SEC23A, SORL1, AP1G1, VAPA	10
GO_GROWTH	-1.54709	0.0743297	ns	ns	ns	ns	LIPC, PTK7, PGLYRP2, ARID5B, PRMT2, RARA, DHCR7, NDEL1, PDE4D, USP9X, EMP3, SPG11, CTR9, MTPN, CLIC4, CYP19A1, SLC9A6, VPS54, FMN1, ADAM15, PDGFB, ANXA1, SRF, MAPK14, SPRY2, IQGAP1, EIF4H, ZEB2, PDLIM5, DDX5, VCL, S1PR1, CDC42, RAD51B, PTEN, AREG, PTPN12, RTF1, RC3H2, WNT11, TNKS2, TBL1XR1, GIGYF2, PLAG1, PRKAR1A, HHEX, ITGB3	47	PDE4D	1	NDEL1, SPG11, CYP19A1, KDM6A, FMN1, INHBB, MAPK14, PTEN, IFRD1, DGKD, CFLAR, PRKAR1A	12
GO_HEART_DEVELOPMENT	-1.82939	0.0225387	ns	ns	ns	ns	GNAQ, ILK, SPARC, PRKAR1A, MEF2A, COL4A3BP, HHEX, DLC1, HIF1A, WNT11, NEDD4, TRPS1, TAZ, STK3, IFT20, FBN1, PDGFRA, CDC42, NEXN, S1PR1, MAP2K1, MARCKS, SRI, PPARG, PTEN, XIRP2, IFT57, SNX17, LTBP1, REST, PDLIM5, TGFBR1, JMJD6, EFNA1, LEMD2, ADAM15, RYR2, PDGFB, SH3PXD2B, PKP2, DNM2, FKBP1A, SRF, CHD7, NF1, ECE1, ADAM19, CTNNB1, SENP2, AKAP13, RPS6KA2, RBPJ, NDST1, MOSPD3, PTK7, RTN4, RARA, AP2B1	58	HIF1A, NEDD4, TRPS1	3	GNAQ, PRKAR1A, MEF2A, HIF1A, LMO4, TMEM65, PPARG, PTEN, RB1CC1, EFNA1, SH3PXD2B, KDM6A, NF1, MYLK3, ADAM19, CTNNB1, SLC8A1, RBPJ, RTN4	19
GO_HEART_MORPHOGENESIS	-1.72005	0.0374791	ns	ns	ns	ns	IFT57, XIRP2, RBPJ, S1PR1, EFNA1, RARA, TGFBR1, RTN4, SRF, CHD7, DLC1, FKBP1A, COL4A3BP, PKP2, RYR2, LEMD2, ADAM15, ILK, NEDD4, HIF1A, WNT11	21	NEDD4, HIF1A	2	RBPJ, EFNA1, RTN4, KDM6A, HIF1A	5
GO_HEMOSTASIS	-2.55399	0	ns	ns	ns	ns	PRKAR1A, F12, MMRN1, GP6, ILK, GNAQ, FCER1G, ITGB3, F3, NFE2, LYN, CLEC1B, MYL9, GP5, DTNBP1, PRKCA, MYL12A, TLN1, PF4V1, PF4, GPI, GNB1, ARRB2, ENPP4, F13A1, PRKCD, CDC42, GNA13, VCL, PDGFRA, SRC, P2RX1, RAD51B, CD177, PIK3CG, P2RY1, PIK3CB, RAC2, PROS1, GP9, RHOG, CD59, CAPZA1, GP1BA, ACTG1, PRKAR2A, DGKI, F2RL3, SRF, TFPI, ENTPD1, TRPC6, EHD3, IRF2, ACTB, SYK, MERTK, GNA15, AP3B1, TREML1, F8, …	76	MMRN1, CLEC1B, P2RY1, CD59, MERTK, PLSCR1	6	PRKAR1A, GNAQ, FCER1G, THBD, DGKD, PHF21A, AKAP10, ENTPD1, MERTK, STXBP3, VAV3, PLSCR1, CLIC1	13
GO_INNATE_IMMUNE_RESPONSE_ACTIVATING_CELL_SURFACE_RECEPTOR_SIGNALING_PATHWAY	-1.57427	0.0686343	-1.75487	0.0653919	ns	ns	PSMC5, KRAS, FFAR2, PSMC6, SYK, CLEC6A, PSMD6, LYN, PSMA6, NRAS, UBC, PSMD1, CLEC4D, NFKBIA, PSMD12, PSMD13, PSMD7, PSMD2, PSMC1, FCER1G, SRC, PSMD5, PRKCD, PSMD11, FBXW11	25	CLEC4D	1	CLEC4E, CLEC6A, UBC, CHUK, CLEC4D, FCER1G	6
GO_INTERACTION_WITH_HOST	-1.62619	0.0561161	ns	ns	ns	ns	HIPK2, ITGB3, CD55, HYAL2, CR1, LAMP1, NEDD4, ZC3HAV1, RRAGA, DYNLT1, SERPINB9, EIF2AK2, HSPA1B, ITGB5, LDLR, HSPA1A, KPNA4, CTSB, EPS15, CLEC5A	20	NEDD4	1	KPNB1, CD55, ITCH, CCR2, VAPA, CLEC5A	6
GO_ION_HOMEOSTASIS	-1.50897	0.0875727	ns	ns	ns	ns	NDFIP1, CACNA2D1, ATP1A4, CCL5, SFXN3, GNB1, EPAS1, TBXA2R, BCAP31, SLC39A8, CD55, HYAL2, HIF1A, SRI, TRPM2, CCDC47, PDGFRA, RAB20, GNA13, S1PR1, NEO1, EDNRB, CCR1, ATP13A4, RYR2, SLC9A6, ATP13A3, GNA15, PRNP, FAM20A, JAK2, NPTN, ARF1, S100A9, S100A8, GPCPD1, TMEM165, C3AR1, SLC9A4, ATP2A2, SNCA, SLC26A8, AVPR1A, PIK3CB, P2RY1, SLC25A28, PIK3CG, SFXN1, TRPC6, ATP2C1, ATP6V1C1, ATP6V1H, ATP6AP1, A…	68	HIF1A, P2RY1, KL	3	FBXL5, KCNJ2, CD55, DDIT3, HIF1A, SLC11A1, CCR2, EDNRB, CCR1, SLC8A1, PDK4, S100A9, S100A8, PTPRC, SLC31A2, ATP6V1C1, KL	17
GO_LEUKOCYTE_CHEMOTAXIS	-1.92016	0.0142327	ns	ns	ns	ns	FFAR2, PF4V1, IL17RA, CSF3R, PF4, IL10, PIK3CG, SYK, S100A9, EDNRB, PPBP, CCR1, NCKAP1L, S100A8, CXCR1, PDGFB, CCL5, ANXA1, FCER1G, PDE4D, S100A12	21	PDE4D	1	IL17RA, CSF3R, VAV3, IL16, S100A9, EDNRB, ADAM8, CCR1, S100A8, CCR2, FCER1G, S100A12, TREM1	13
GO_LEUKOCYTE_MIGRATION	-1.96078	0.0111796	ns	ns	ns	ns	CDC42, S1PR1, SRC, NCKAP1L, HCK, CD177, SELL, PIK3CG, IL10, EDNRB, PIK3CB, PROS1, CCL5, MYO1G, GP6, S100A12, FCER1G, ITGB3, S100A8, LYN, YES1, CD58, PF4V1, FFAR2, PF4, CSF3R, PDE4D, ITGAM, NRAS, NLRP12, SELP, ESAM, S100A9, STAT5B, IL17RA, ROCK1, ANXA1, PDGFB, CCR1, PPBP, CXCR1, SYK, CD44, MMP9, MERTK, FUT7, KRAS, CEACAM1	48	PDE4D, MERTK, CEACAM1	3	CCR2, SELL, EDNRB, IL16, TREM1, S100A12, FCER1G, S100A8, THBD, CSF3R, ADAM8, S100A9, IL17RA, CCR1, IRAK4, MERTK, VAV3	17
GO_LIPID_BIOSYNTHETIC_PROCESS	-1.59086	0.0634031	ns	ns	ns	ns	GBGT1, TAZ, ACSL3, GPAA1, ST3GAL4, TSPO, AKR1C3, ACOX2, LPCAT2, MTMR4, IMPA1, ACLY, TBXAS1, P2RX1, MGLL, PTEN, CYP19A1, SYK, PDSS1, ACSS2, UGCG, PIGS, LBR, ELOVL7, MBOAT7, GGT1, PLD1, PTGES, DHRS9, ALOX12, ARF1, GK, CYB5R2, PIGK, PLSCR1, MSMO1, PTGS1, SPTLC2, CYB5R1, LPCAT3, ACSL1, PGS1, COL4A3BP, FAR1, PRKAG1, PIK3CG, MBOAT1, PIK3CB, CERS5, ALOX5, ARF3, HSD11B1, ACSL4, SMPD1, OCRL, GBA, FIG4, PE…	77	UGCG, PLSCR1, ACSL1, ACSL4, IDI1, OLAH, ST6GALNAC3, KL, ALOX5AP	9	MTMR6, ACSL3, VAPA, PTEN, CYP19A1, UGCG, PLSCR1, ABHD5, SPTLC2, ACSL1, ACSL4, QKI, SPTLC1, SERINC1, IDI1, ST6GALNAC3, SAMD8, KL	18
GO_LYSOSOMAL_TRANSPORT	-2.01151	0.00892771	ns	ns	ns	ns	SORL1, AP1G1, SCYL2, EHD3, SNAPIN, SNX16, FAM160A2, HOOK3, SORT1, DENND3, NEDD4, VPS33B, ZFYVE16, LAMP1, AP3B1, VPS54, TSG101, PCSK9	18	SORT1, NEDD4	2	SORL1, AP1G1, SORT1, DENND3, ZFYVE16	5
GO_MAINTENANCE_OF_LOCATION	-1.93146	0.013537	ns	ns	ns	ns	TLN1, FFAR2, SUN2, S100A8, NFKBIA, GPAA1, HSPA5, TSPO, FLNB, EZR, G3BP2, STAT5B, TWF1, IL10, GM2A, S100A9, LTBP1, SYNE1, PLIN2, SRI, ARHGAP21, FLNA, FBN1, SORL1, YWHAB	25		0	HK2, S100A8, SRGN, S100A9, SORL1	5
GO_MEMBRANE_FUSION	-1.68459	0.0455315	ns	ns	ns	ns	STX12, SEC22C, SYTL4, DYSF, SNAPIN, HYAL2, STX16, STX1A, STX4, VAMP3, NSF, MFF, MFN1, VPS4A, SEC22B, GCA, STX7, RAB20, SYTL3, STX3, GOSR2, GNAI3, USP30, VAMP4, VPS33B, NAPB, BCL2A1	27	BCL2A1	1	UBXN2B, VAV3, VAMP3, GCA, SYTL3, VAPA, STX3, BCL2A1, ST20	9
GO_MEMBRANE_LIPID_METABOLIC_PROCESS	-1.52228	0.0827466	ns	ns	ns	ns	B4GALT4, COL4A3BP, SUMF1, ST3GAL4, GPAA1, SPTLC2, CERK, SMPDL3A, UGCG, GBGT1, PIGS, SPTLC1, PIGK, CREM, SAMD8, SMPD1, GALC, GBA, PPP2R1A, P2RX1, DEGS1, GM2A, GLTP, ORMDL2, ACER3, B3GNT5, CERS5, ST6GALNAC3, SERINC3	29	UGCG, ST6GALNAC3	2	NSMAF, SPTLC2, UGCG, SPTLC1, SERINC1, SAMD8, VAPA, CYP1B1, ST6GALNAC3, ASAH1	10
GO_MESENCHYME_DEVELOPMENT	-1.55671	0.0737604	ns	ns	ns	ns	CTNNB1, BASP1, LIMS1, RBPJ, SEMA6B, SEMA4A, RTN4, ZEB2, PTK7, EDNRB, EFNA1, TGFBR1, ADAM15, WNT11, HIF1A, HGF, NEDD4	17	SEMA6B, HIF1A, HGF, NEDD4	4	CTNNB1, BASP1, RBPJ, SEMA6B, RTN4, EDNRB, EFNA1, HIF1A, HGF	9
GO_MICROTUBULE_BASED_PROCESS	-1.47739	0.099132	ns	ns	ns	ns	ROCK2, ACTR3, NIN, DYNC1LI2, DYNLT1, RAB6A, NDEL1, GOLGA2, RSPH9, CEP350, SPRY2, KIF3C, CEP135, KIF5B, SUN2, AP3B1, ATAD1, RAB21, DCTN3, PAFAH1B1, PLK3, ARHGAP21, GAS2L1, IFT57, PPP2R1A, HTT, CDC42, RSPH1, CDK5RAP2, KIF1B, AP3B2, SNAPIN, PPP1R12A, KIF16B, ZNF207, TUBA1C, CLIP1, IFT20, ACTR2, DTNBP1, EML4, ACTR10, FES, HIF1A, NEK9, SPG11, CAMSAP3, CTNNB1, FLNA, NUMA1, AP2B1, GADD45A, NLRC4, VAMP4,…	74	CDK5RAP2, HIF1A, GADD45A	3	NEK7, NDEL1, KPNB1, KIF1B, PPP1R12A, FES, HIF1A, SPG11, CTNNB1, KIF27, NLRC4, HAUS4	12
GO_MODULATION_OF_SYNAPTIC_TRANSMISSION	-1.52732	0.0811703	ns	ns	ns	ns	FLOT1, KCNC4, NR2E1, YWHAG, SNCA, ATP2A2, PTEN, TOR1A, DTNBP1, SLC6A4, ARRB2, GABBR1, RETN, NPTN, ARF1, CEL, SLC1A3, RAB5A, RARA, STX3, KRAS, NF1, STX1A, ATAD1, STX4, RAB11A, KIF5B, DGKI, SRF, RAB3GAP1	30	SLC1A3	1	FLOT1, PTEN, HRH2, SLC1A3, STX3, NF1	6
GO_MORPHOGENESIS_OF_AN_EPITHELIUM	-1.67968	0.0464835	ns	ns	ns	ns	TGFB1I1, PFN1, IL10, ZEB2, LIN7C, AREG, IFT57, TRIM71, LCP1, GNA13, CDC42, SRC, VCL, STK3, HBEGF, APAF1, TOR1A, HIF1A, WNT11, LGR4, DLC1, HHEX, ILK, RARA, PTK7, RBPJ, FLNA, CTNNB1, CEACAM1, KRAS, SOCS3, PDCD10, PAFAH1B1, CLIC4, SRF, SPRY2, STARD13, RYR2, SDC4, FMN1, EZR	41	HIF1A, CEACAM1, SOCS3	3	LMO4, HIF1A, ST14, ARHGAP12, IPMK, RBPJ, CTNNB1, SOCS3, KDM6A, FMN1	10
GO_MUCOPOLYSACCHARIDE_METABOLIC_PROCESS	-1.62072	0.0573577	ns	ns	ns	ns	LYVE1, CD44, NDST2, HYAL2, PIM1, HGF, CSGALNACT1, B4GALT4, NDST3, CHSY1, B4GALT5, CSGALNACT2, NDST1, ST3GAL4, GNS	15	HGF	1	LYVE1, B3GNT2, HGF, CSGALNACT1, VCAN, CHST15, CHSY1, B4GALT5, GNS	9
GO_MULTICELLULAR_ORGANISMAL_RESPONSE_TO_STRESS	-1.73431	0.0350704	ns	ns	ns	ns	NR2E1, LGALS1, EDNRB, TSPO, PTEN, GCH1, OSM, THBS1	8	OSM	1	GIT2, EDNRB, SCN9A, PTEN, OSM	5
GO_MUSCLE_CONTRACTION	-1.82226	0.0231403	ns	ns	ns	ns	SLMAP, HSP90AA1, MYL6, MYL12A, MYL9, VIM, TLN1, TAZ, PKP2, COL4A3BP, DYSF, MYOF, TMOD3, RYR2, CALM1, MAP2K6, MYLK, CACNA2D1, ASPH, TPM4, MYOM1, EDNRB, ROCK1, LTB4R, CALM3, TPM3, KCNE1, PDE4D, ATP1A1, VCL, SMTN, SCN1B, ITGB5, ROCK2	34	PDE4D	1	KCNJ2, MAP2K6, CHUK, ASPH, EDNRB, SLC8A1	6
GO_MUSCLE_ORGAN_DEVELOPMENT	-1.58262	0.0660273	ns	ns	ns	ns	GPCPD1, UNC45A, MEF2A, MYLK, TAZ, HBEGF, CAPN3, BASP1, S1PR1, SRI, XIRP2, FOXN2, RB1, FOXK1, CTSB, LEMD2, SKIL, RYR2, FLNB, PKP2, FXR1, ETV1, FKBP1A, MAPK14, MYL6, NF1, CD164, HLX, SMTN, RBPJ, ARID5B, COL6A3	32		0	MEF2A, CFLAR, BASP1, MAPK14, NF1, FOS, SAP30, RBPJ	8
GO_MUSCLE_STRUCTURE_DEVELOPMENT	-1.64427	0.0535209	ns	ns	ns	ns	SKIL, LEMD2, PKP2, ACTG1, RYR2, FLNB, ETV1, FXR1, MAPK14, SRF, FKBP1A, MTPN, SORT1, MYL6, CD164, NF1, KRAS, CTNNB1, AKAP13, WDR1, HLX, SMTN, RBPJ, ARID5B, COL6A3, RARA, GPCPD1, UNC45A, MEF2A, PRKAR1A, TMOD3, MYLK, CAST, TAZ, EPAS1, IFT20, CAPN3, HBEGF, PDGFRA, BASP1, ATP2A2, S1PR1, AVPR1A, NEXN, SRI, XIRP2, FOXN2, SYNE1, FOXK1, REST, RB1, EDNRB, PDLIM5, LGALS1, CTSB	55	SORT1	1	MAPK14, CHUK, QKI, SORT1, NF1, MYLK3, CTNNB1, FOS, SLC8A1, SAP30, RBPJ, MEF2A, PRKAR1A, CFLAR, BASP1, IFRD1, EDNRB	17
GO_MUSCLE_SYSTEM_PROCESS	-1.65795	0.050747	ns	ns	ns	ns	MYLK, ASPH, CACNA2D1, COL4A3BP, CALM1, TMOD3, VIM, TLN1, TAZ, SLMAP, MYL12A, MYL9, SCN1B, VCL, ATP2A2, LTB4R, CALM3, KCNE1, TPM4, PDLIM5, EDNRB, P2RY1, MAP2K6, DYSF, PKP2, RYR2, MYOF, HSP90AA1, MYL6, SMTN, ITGB5, ROCK2, ATP1A1, PDE4D, ROCK1, TPM3, MYOM1	37	P2RY1, PDE4D	2	ASPH, KCNJ2, CFLAR, EDNRB, MAP2K6, CHUK, RGS2, SLC8A1	8
GO_MUSCLE_TISSUE_DEVELOPMENT	-1.75517	0.0306318	ns	ns	ns	ns	HLX, RBPJ, AKAP13, RARA, FKBP1A, MAPK14, SRF, LEMD2, SKIL, RYR2, FLNB, PKP2, NF1, MYL6, MARCKS, PTEN, XIRP2, FOXN2, PDGFRA, CDC42, S1PR1, NEXN, CTSB, RB1, PDLIM5, MYLK, GPCPD1, PRKAR1A, MEF2A, TAZ, IFT20, TIPARP	32		0	SAP30, RBPJ, SLC8A1, FOS, MAPK14, NF1, MYLK3, IFRD1, PTEN, PRKAR1A, MEF2A, CFLAR	12
GO_MYELOID_CELL_DIFFERENTIATION	-1.99818	0.00919723	ns	ns	ns	ns	RB1, PTPN2, BCL6, SFXN1, VPS33B, JMJD6, CLEC5A, CTNNB1, SRC, HCLS1, CDC42, JAK2, ABI1, IFI16, PKNOX1, PPARG, NCKAP1L, MEIS1, RBPJ, NKAP, MMP9, PAFAH1B1, CLEC1B, GAB3, BATF, LYN, SBNO2, EPAS1, L3MBTL3, LRRK1, RUNX1, HIPK2, NFE2L1, TMOD3, HHEX, KAT6A, MAPK14, SRF	38	CLEC1B	1	IRF8, BCL6, CLEC5A, CTNNB1, PPARG, RBPJ, CDKN2B, SBNO2, TET2, L3MBTL3, KAT6A, MAPK14	12
GO_MYELOID_LEUKOCYTE_ACTIVATION	-1.68309	0.0453385	ns	ns	ns	ns	NDRG1, TLR4, HYAL2, SYK, BATF, LYN, MILR1, SBNO2, PIK3CG, NR4A3, LAT2, JMJD6, SNCA, ANXA3, FCER1G, S100A12, PRKCD, CCL5, TLR1, ADAM9, TLR8, RBPJ, RHOH, PPBP	24	ANXA3	1	STXBP3, TLR4, MILR1, SBNO2, CD93, FCER1G, S100A12, ADAM10, TLR1, TLR8, RBPJ, SLC11A1	12
GO_MYELOID_LEUKOCYTE_DIFFERENTIATION	-1.49094	0.0938482	ns	ns	ns	ns	LRRK1, L3MBTL3, BATF, SBNO2, NKAP, MMP9, PAFAH1B1, GAB3, RBPJ, MAPK14, IFI16, PPARG, HHEX, CDC42, CTNNB1, SRC	16		0	L3MBTL3, SBNO2, RBPJ, MAPK14, PPARG, CTNNB1	6
GO_MYELOID_LEUKOCYTE_MIGRATION	-1.77997	0.0275404	ns	ns	ns	ns	ANXA1, CCL5, PDGFB, PDE4D, S100A12, FCER1G, S100A8, NCKAP1L, PPBP, SYK, PIK3CG, EDNRB, S100A9, STAT5B, IL17RA, CSF3R	16	PDE4D	1	TREM1, S100A12, FCER1G, S100A8, EDNRB, S100A9, IRAK4, IL17RA, VAV3, CSF3R	10
GO_NAD_METABOLIC_PROCESS	-1.91653	0.0142727	-1.82109	0.0575448	ns	ns	GAPDH, IDH3G, GPI, NMNAT2, PFKFB2, HK3, LDHA, NADSYN1, PGK1, VCP, PFKFB3	11		0	NADK, NAMPT, NMNAT2, PFKFB2, HK2, PFKFB3	6
GO_NEGATIVE_REGULATION_OF_APOPTOTIC_SIGNALING_PATHWAY	-1.74239	0.0332606	ns	ns	ns	ns	HGF, IVNS1ABP, PF4, PTPN1, ARRB2, HIF1A, CD44, MMP9, CDKN2D, CTNNA1, BCL2L2, TGFBR1, VNN1, GRINA, USP47, PARL, HSPA1A, SERPINE1, CTTN, GCLM, HSPA1B, HTT, CTNNB1, THBS1, SRC	25	HGF, HIF1A	2	HGF, CFLAR, HIF1A, TXNDC12, RB1CC1, VNN1, RRM2B, HMGB2, CTNNB1	9
GO_NEGATIVE_REGULATION_OF_CATABOLIC_PROCESS	-1.85952	0.0191576	ns	ns	ns	ns	UBE2J1, TSPO, N4BP1, IRAK3, ZNF207, SNX3, FBP1, STAT3, TRIM40, DERL2, HGF, SDCBP, CHMP4B, RRAGA, CSNK2A2, HP, AGAP2, ATP2B4, SNX12, RGP1, MDM4, FLNA, TIMP4, AZIN1, SVIP, SNCA, PTPN22, TBC1D14, TIMP1, IL10, PIK3CG, QSOX1, CSNK2A1, GOLGA2	34	HGF, HP	2	N4BP1, IRAK3, STAT3, HGF, PDE3B, PTPN22, TBC1D14	7
GO_NEGATIVE_REGULATION_OF_CELL_ACTIVATION	-1.9673	0.0107912	ns	ns	ns	ns	PRKCD, JAK3, PDGFRA, PTPN22, RABGEF1, PRNP, HLX, DUSP22, PTPN2, IL10, ALOX12, BCL6, PGLYRP2, SLA2, ANXA1, PRKAR1A, PAG1, PDGFB, IL4R, LILRB1, PDGFA, NDFIP1, LYN, MILR1, MERTK, DUSP3, CEBPB, CEACAM1, SAMSN1, TNFSF4	30	MERTK, CEACAM1, SAMSN1	3	CCR2, PTPN22, BCL6, PRKAR1A, CD300A, IL4R, THBD, MILR1, MERTK, CEBPB, SAMSN1, ITCH, PELI1	13
GO_NEGATIVE_REGULATION_OF_CELL_ADHESION	-1.90365	0.0153638	ns	ns	ns	ns	SPINT2, LILRB1, NDFIP1, DLC1, IL4R, ADAM15, ANXA1, PRKAR1A, PAG1, NF1, TNFSF4, ARHGDIB, CD164, CEACAM1, DUSP3, CEBPB, RASA1, PRNP, PTEN, HLX, SERPINE1, IL1RN, SRC, PTPN22, THBS1, ARHGAP6, PRKCD, JAK3, JAK2, MYADM, LGALS1, DUSP22, PTPN2, IL10, ALOX12, SWAP70, BCL6	37	CEACAM1	1	IL4R, PRKAR1A, CD300A, NF1, ITCH, PELI1, CEBPB, PTPRC, PTEN, PTPN22, PDE3B, ADAM10, CYP1B1, BCL6	14
GO_NEGATIVE_REGULATION_OF_CELL_CELL_ADHESION	-1.84822	0.020932	ns	ns	ns	ns	DUSP22, PTPN2, IL10, ALOX12, SWAP70, BCL6, PRKCD, JAK3, JAK2, MYADM, PTPN22, IL1RN, PRNP, HLX, DUSP3, CEBPB, CEACAM1, TNFSF4, ANXA1, PRKAR1A, PAG1, IL4R, SPINT2, LILRB1, NDFIP1	25	CEACAM1	1	BCL6, PTPN22, CEBPB, ITCH, PELI1, PRKAR1A, CD300A, IL4R	8
GO_NEGATIVE_REGULATION_OF_CELL_GROWTH	-1.75668	0.0303545	ns	ns	ns	ns	HYAL2, SERTAD3, FGF13, WNT11, NME6, WFDC1, ADAM15, TRIM40, FBP1, PTPRJ, CDKN2C, CDKN2D, FOXK1, CTDP1, RTN4, BCL6, ACVR1B, CDKN1A, ING1, SEMA4A, GAS2L1, PPARG, SEMA6B, PPP2R1A, DCUN1D3, IP6K2, CCDC85B	27	SEMA6B	1	SERTAD3, CDKN1B, CDK5R1, RTN4, BCL6, CCR2, IFRD1, PPARG, SEMA6B	9
GO_NEGATIVE_REGULATION_OF_CELLULAR_CATABOLIC_PROCESS	-1.73041	0.0356391	ns	ns	ns	ns	TSPO, N4BP1, STAT3, ZNF207, FBP1, HGF, SDCBP, CHMP4B, RRAGA, CSNK2A2, HP, ATP2B4, RGP1, SVIP, SNCA, PTPN22, TIMP4, TBC1D14, QSOX1, CSNK2A1, GOLGA2, TIMP1, IL10, PIK3CG	24	HGF, HP	2	N4BP1, STAT3, HGF, PTPN22, TBC1D14	5
GO_NEGATIVE_REGULATION_OF_CYSTEINE_TYPE_ENDOPEPTIDASE_ACTIVITY	-2.02574	0.00820033	ns	ns	ns	ns	DNAJB6, CD44, USP47, CSNK2A1, NLRC4, MMP9, NAIP, POR, HGF, ARRB2, GPI, HTT, THBS1, SRC, SNCA, SERPINB9, RPS6KA1, MICAL1, CDKN2D, IFI16	20	POR, HGF	2	NLRC4, NAIP, POR, HGF, RPS6KA3	5
GO_NEGATIVE_REGULATION_OF_DEFENSE_RESPONSE	-1.57063	0.0699028	ns	ns	ns	ns	NDFIP1, IRAK3, LILRB1, TRIM38, NLRP3, SOCS3, WFDC1, ARRB2, HGF, CR1, NMI, CYP19A1, TRAFD1, IFI16, PPARG, GBA, RABGEF1, KRT1, SERPINB9, EIF2AK2, PRKCD, METRNL, IL22RA2, NLRP12, PTPN2, IL10	26	SOCS3, HGF	2	IRAK3, TRIM38, SOCS3, ITCH, MEFV, HGF, CYP19A1, PPARG, HTRA1	9
GO_NEGATIVE_REGULATION_OF_GROWTH	-1.64154	0.0537486	ns	ns	ns	ns	FGF13, HYAL2, SERTAD3, HIF1A, WNT11, NME6, SLC6A4, WFDC1, STK3, TRIM40, ADAM15, FBP1, PTPRJ, CDKN2C, IDH3G, PLAC8, CDKN2D, FOXK1, IL10, RTN4, BCL6, CTDP1, ACVR1B, CDKN1A, ING1, PTK6, PPARG, GAS2L1, PTEN, SEMA4A, PPP2R1A, CCDC85B, DCUN1D3, IP6K2, SEMA6B	35	HIF1A, SEMA6B	2	SERTAD3, HIF1A, CDKN1B, IRF8, RTN4, BCL6, CDK5R1, CCR2, PPARG, PTEN, IFRD1, SEMA6B	12
GO_NEGATIVE_REGULATION_OF_HOMOTYPIC_CELL_CELL_ADHESION	-1.78218	0.0280267	ns	ns	ns	ns	DUSP3, CEBPB, PTPN2, DUSP22, BCL6, IL10, ALOX12, TNFSF4, CEACAM1, PTPN22, PAG1, PRKCD, ANXA1, PRKAR1A, JAK3, PRNP, HLX, NDFIP1, LILRB1, IL4R	20	CEACAM1	1	CEBPB, BCL6, ITCH, PELI1, PTPN22, PRKAR1A, CD300A, IL4R	8
GO_NEGATIVE_REGULATION_OF_HYDROLASE_ACTIVITY	-1.8065	0.0252142	ns	ns	ns	ns	IQGAP1, PROS1, POR, CST7, NEIL1, TIMP4, SERPINB1, HTT, PPP1R11, SNCA, APLP2, SRC, SORL1, NCKAP1L, CD2BP2, SERPINE1, DNAJB6, PPP1R15A, CAST, CR1, ARRB2, GPI, RPS6KA1, SPINT2, SERPINB6, MICAL1, FKBP15, USP47, COL6A3, TIMP1, NLRC4, CSNK2A1, ROCK1, SERPINB9, CAMSAP3, THBS1, CSRNP2, RHOH, ROCK2, IFI16, SORT1, CD44, MMP9, HGF, NAIP, WFDC1, ANXA1, DGKI, SPRY2, FKBP1A, TFPI, CDKN2D	52	POR, SORT1, HGF	3	POR, SERPINB1, SORL1, CD2BP2, ARFGEF1, CARD16, NLRC4, CPEB2, CSTA, SORT1, HGF, NAIP, RPS6KA3, RGS2	14
GO_NEGATIVE_REGULATION_OF_IMMUNE_EFFECTOR_PROCESS	-1.82352	0.0230002	ns	ns	ns	ns	IL4R, RABGEF1, TRIM38, LILRB1, IRAK3, NDFIP1, HLX, ANXA1, JAK3, EIF2AK2, SERPINB9, CEACAM1, TNFSF4, ARRB2, CD59, IL10, BCL6, DUSP22, CR1, PGLYRP2, CD55	21	CEACAM1, CD59	2	IL4R, TRIM38, IRAK3, CD300A, CCR2, ITCH, HTRA1, BCL6, PTPRC, CD55	10
GO_NEGATIVE_REGULATION_OF_IMMUNE_SYSTEM_PROCESS	-1.49191	0.0935083	ns	ns	ns	ns	CR1, CD55, TRAFD1, MILR1, LYN, NMI, ARRB2, TNFSF4, PF4, SAMSN1, FCER1G, PTPRJ, PRKAR1A, NDFIP1, LGR4, TRIM38, TLR4, IL10, PTPN2, DUSP22, CD59, SLA2, LILRB4, EIF2AK2, GAS2L1, PPARG, MEIS1, CTR9, CEBPB, DUSP3, MERTK, CYP19A1, NF1, CEACAM1, RUNX1, EZR, PAG1, ANXA1, LILRB1, IRAK3, IL4R, NFKBIA, PGLYRP2, BCL6, PIK3AP1, PADI2, LILRB3, CDC73, RARA, STAT5B, THBS1, PTPN22, SERPINB9, CTNNB1, TRIB1, JAK3, H…	60	SAMSN1, CD59, MERTK, CEACAM1, IL1RL1	5	PTPRC, CD55, MILR1, PELI1, ITCH, SAMSN1, FCER1G, PRKAR1A, TRIM38, TLR4, HTRA1, CCR2, PPARG, CEBPB, MERTK, CYP19A1, NF1, CD300A, IRAK3, IL4R, BCL6, LILRB3, PTPN22, CTNNB1	24
GO_NEGATIVE_REGULATION_OF_INTRACELLULAR_SIGNAL_TRANSDUCTION	-1.82952	0.0226385	ns	ns	ns	ns	RGS3, VNN1, USP47, GRINA, PARL, BCL6, NLRP12, PLEK, RABGEF1, RHOH, PRNP, ATP2B4, FBXW11, PTPN22, SENP2, THBS1, SOCS3, NF1, PTPN1, TNFAIP1, RASA1, CD44, DUSP3, MMP9, PAFAH1B1, SPRY2, NFKBIA, FKBP1A, IRAK3, CDKN2D, FBP1, GP1BA, LEMD2, EZR, G3BP2, TRIM40, UBR1, RASAL3, CALM3, SLA2, DUSP22, TLE1, SCAI, PTPN2, IL10, TLR4, DUSP18, GBA, PPP2R1A, HSPA1A, LITAF, SRI, PTEN, PRKCD, MYADM, DUSP16, SMPD1, SOR…	74	SOCS3, IL1RL1, HIF1A	3	LRRC4, VNN1, HIPK3, RRM2B, BCL6, PTPN22, SOCS3, NF1, RASSF2, IRAK3, CD300A, RGS2, DUSP1, TLR4, LITAF, PTEN, PDE3B, SORL1, ITCH, HIF1A, LMBRD1, RNF149, DDIT3, TXNDC12, RASA2, IGF1R	26
GO_NEGATIVE_REGULATION_OF_KINASE_ACTIVITY	-1.89979	0.0155706	ns	ns	ns	ns	DUSP3, HYAL2, GCKR, MVP, GMFB, LYN, NF1, SOCS3, SH3BP5, PTPN1, PRKAR2A, ILK, GNAQ, PRKAR1A, GP1BA, PTPRJ, CDKN2C, STK38, IRAK3, CDKN2D, HHEX, SPRY2, RANBP2, KAT2B, GADD45A, RB1, DUSP18, CHORDC1, DUSP22, PTPN2, RGS3, CDKN1A, DUSP16, SMPD1, TRIB1, LATS2, PTPN22, SORL1, PTK6, MLLT1, PRKCD, YWHAG, MIDN, PTEN, GBA, PPP2R1A	46	SOCS3, GADD45A	2	PTPRC, NF1, SOCS3, CDKN1B, RGS2, H2AFY, GNAQ, PRKAR1A, CD300A, IGF1R, IRAK3, HIPK3, PPM1F, DUSP1, GADD45B, LRRC4, PTPN22, SORL1, MLLT1, PPP2R5A, PTEN, CDKN2B	22
GO_NEGATIVE_REGULATION_OF_LEUKOCYTE_DIFFERENTIATION	-1.65109	0.0520059	ns	ns	ns	ns	HLX, LILRB1, IL4R, TRIB1, CTNNB1, LILRB4, ANXA1, JAK3, RARA, NF1, TNFSF4, RUNX1, TLR4, PGLYRP2, PTPN2, LILRB3, BCL6, LYN	18		0	IL4R, CTNNB1, NF1, TLR4, LILRB3, BCL6	6
GO_NEGATIVE_REGULATION_OF_LOCOMOTION	-1.49648	0.0917371	ns	ns	ns	ns	CYP19A1, PDCD10, CLIC4, ARHGDIB, NF1, STARD13, PKP2, SNX3, ADAM15, SRF, TRIM25, TIMP1, PADI2, IFITM3, DACH1, THBS1, TRIB1, RABGEF1, SEMA4A, STK24, WNT11, HYAL2, CTNNA1, PTPRJ, ILK, STAT3, IFITM2, DLC1, SPINT2, SCAI, PTPN2, CD63, VCL, SP100, SERPINE1, SEMA6B, PTEN	37	SEMA6B	1	CYP19A1, NF1, RNF41, CD300A, TRIM25, RAP2C, DACH1, STAT3, CYP1B1, CCR2, SEMA6B, PTEN	12
GO_NEGATIVE_REGULATION_OF_MAP_KINASE_ACTIVITY	-1.76847	0.0287887	ns	ns	ns	ns	PPP2R1A, GBA, SPRY2, IRAK3, STK38, PRKCD, PTPRJ, PTPN22, SORL1, DUSP16, SMPD1, RGS3, PTPN1, NF1, LYN, DUSP22, DUSP18, HYAL2, DUSP3	19		0	IRAK3, CD300A, PTPN22, SORL1, RGS2, DUSP1, NF1, HIPK3	8
GO_NEGATIVE_REGULATION_OF_MAPK_CASCADE	-1.50449	0.0893494	ns	ns	ns	ns	LYN, PAFAH1B1, HYAL2, DUSP3, PTPN1, NF1, PTPRJ, EZR, LEMD2, SPRY2, IRAK3, STK38, PTPN2, DUSP22, DUSP18, TLR4, NLRP12, RGS3, PRKCD, SORL1, PTPN22, SMPD1, DUSP16, PPP2R1A, GBA, PTEN	26		0	RNF149, ITCH, NF1, CD300A, RGS2, IRAK3, IGF1R, HIPK3, TLR4, DUSP1, SORL1, PTPN22, PTEN	13
GO_NEGATIVE_REGULATION_OF_PEPTIDASE_ACTIVITY	-1.98296	0.00931607	ns	ns	ns	ns	TIMP1, USP47, COL6A3, NLRC4, CSNK2A1, POR, PROS1, CST7, TIMP4, SERPINB1, HTT, SRC, SORL1, THBS1, SNCA, SERPINB9, APLP2, SERPINE1, IFI16, CD44, DNAJB6, CR1, MMP9, CAST, NAIP, HGF, ARRB2, GPI, WFDC1, TFPI, RPS6KA1, MICAL1, CDKN2D, SPINT2, SERPINB6	35	POR, HGF	2	NLRC4, POR, SERPINB1, SORL1, CSTA, NAIP, HGF, RPS6KA3, CARD16	9
GO_NEGATIVE_REGULATION_OF_PHOSPHORUS_METABOLIC_PROCESS	-1.87579	0.0179848	ns	ns	ns	ns	GNAI3, PLEK, MIDN, CSRNP2, PDE4D, CAMSAP3, ROCK1, RGS3, SWAP70, GADD45A, FKBP1A, CDKN2D, IRAK3, GP1BA, FBP1, EZR, LEMD2, HGF, LRRK1, PTPN1, NF1, SOCS3, GMFB, MVP, P2RY13, GBA, MYADM, PPP1R11, YWHAG, PRKCD, YWHAB, SORL1, SNCA, LATS2, DUSP16, SMPD1, CTDSPL, PTPN2, DUSP22, CHORDC1, TLR4, IQGAP1, KAT2B, RANBP2, MICAL1, HHEX, STK38, PTPRJ, PRKAR1A, RHOH, RABGEF1, ROCK2, TARDBP, PRNP, MLLT1, PTPN22, PT…	91	PDE4D, GADD45A, HGF, SOCS3, SAMSN1	5	HIPK3, RASSF2, IRAK3, CD300A, RGS2, HGF, NF1, SOCS3, CDKN2B, SORL1, DUSP1, TLR4, PRKAR1A, ITCH, PTPRC, PPP2R5A, MLLT1, PTPN22, LRRC4, CDKN1B, CD2BP2, PTEN, CCR2, GADD45B, PPM1F, EDNRB, IGF1R, H2AFY, GNAQ, STAT3, SAMSN1, RNF149	32
GO_NEGATIVE_REGULATION_OF_PHOSPHORYLATION	-1.81736	0.0236325	ns	ns	ns	ns	HYAL2, GCKR, PPP1R15A, LYN, SAMSN1, ILK, GNAQ, STAT3, CDKN2C, PTPRJ, PRKAR1A, CALM1, STK38, HHEX, MICAL1, RANBP2, KAT2B, RB1, TLR4, DUSP18, PTPN2, DUSP22, CHORDC1, CTDSPL, CDKN1A, CALM3, LATS2, SNCA, SMPD1, DUSP16, SORL1, PRKCD, MYADM, YWHAG, PTEN, GBA, PPP2R1A, PAFAH1B1, DUSP3, MVP, GMFB, NCK2, SOCS3, NF1, PTPN1, SH3BP5, HGF, LRRK1, EZR, PRKAR2A, LEMD2, GP1BA, FBP1, CDKN2D, IRAK3, SPRY2, NLRP12,…	70	SAMSN1, SOCS3, HGF, GADD45A, PDE4D	5	PTPRC, RNF149, ITCH, SAMSN1, H2AFY, GNAQ, STAT3, PRKAR1A, IGF1R, TLR4, PPM1F, DUSP1, GADD45B, SORL1, PTEN, CDKN2B, SOCS3, NF1, HGF, RGS2, CDKN1B, CD300A, IRAK3, RASSF2, HIPK3, LRRC4, MLLT1, PTPN22, PPP2R5A	29
GO_NEGATIVE_REGULATION_OF_PROTEIN_SERINE_THREONINE_KINASE_ACTIVITY	-1.82048	0.0235942	ns	ns	ns	ns	SPRY2, GBA, KAT2B, PPP2R1A, STK38, IRAK3, CDKN2D, PTEN, HHEX, PRKAR1A, PRKCD, PTPRJ, CDKN2C, YWHAG, DUSP16, SMPD1, LATS2, PRKAR2A, PTPN22, SORL1, RGS3, CDKN1A, NF1, PTPN1, DUSP22, CHORDC1, LYN, DUSP3, HYAL2, DUSP18	30		0	CDKN2B, IRAK3, PTEN, PRKAR1A, CD300A, RGS2, CDKN1B, H2AFY, PTPN22, SORL1, DUSP1, NF1, HIPK3	13
GO_NEGATIVE_REGULATION_OF_PROTEOLYSIS	-1.89306	0.0161403	ns	ns	ns	ns	IL10, PROS1, POR, CD59, CST7, SERPINB1, TIMP4, HTT, SNCA, APLP2, SORL1, SRC, SERPINE1, DNAJB6, PPP1R15A, CD55, CAST, CR1, CSNK2A2, GPI, ARRB2, ZNF207, RPS6KA1, SERPINB6, SPINT2, MICAL1, USP47, COL6A3, TIMP1, NLRC4, CSNK2A1, SERPINB9, SVIP, THBS1, IFI16, SNX12, CD44, MMP9, HGF, NAIP, SDCBP, WFDC1, TFPI, CDKN2D, N4BP1	45	POR, CD59, HGF	3	POR, SERPINB1, SORL1, CD55, CARD16, NLRC4, CSTA, HGF, NAIP, RPS6KA3, N4BP1	11
GO_NEGATIVE_REGULATION_OF_RESPONSE_TO_EXTERNAL_STIMULUS	-1.71074	0.0395079	ns	ns	ns	ns	WFDC1, SOCS3, CHMP4B, HGF, CYP19A1, PDGFA, PDGFB, GP1BA, METRNL, QSOX1, NLRP12, ALOX12, PADI2, SEMA4A, RABGEF1, THBS1, TRIB1, TSPO, NDFIP1, TRIM38, F12, NLRP3, IL22RA2, PROS1, IL10, PTPN2, PPARG, PTEN, SERPINE1, KRT1, GBA, SEMA6B, PDGFRA, EIF2AK2, PRKCD	35	SOCS3, HGF, SEMA6B	3	SOCS3, HGF, CYP19A1, ITCH, MEFV, THBD, TRIM38, HTRA1, PPARG, PTEN, SEMA6B	11
GO_NEGATIVE_REGULATION_OF_RESPONSE_TO_WOUNDING	-1.78514	0.027953	ns	ns	ns	ns	CYP19A1, WFDC1, SOCS3, HGF, PDGFB, F12, NLRP3, GP1BA, NDFIP1, PDGFA, NLRP12, IL10, ALOX12, PTPN2, METRNL, IL22RA2, PROS1, PDGFRA, PRKCD, PPARG, RABGEF1, KRT1, SERPINE1, GBA	24	SOCS3, HGF	2	CYP19A1, SOCS3, MEFV, HGF, THBD, PPARG	6
GO_NEGATIVE_REGULATION_OF_SECRETION	-1.50903	0.0876505	ns	ns	ns	ns	IL10, MAOB, REST, ENY2, P2RY1, NLRP12, OSM, ACSL4, PTPN22, SNCA, RABGEF1, PTGS1, MIDN, CEACAM1, TNFSF4, VAMP3, NF1, SYTL4, RHBDF2, ANXA1, NLRP3, EZR, LGR4, GABBR1, PIM3, LILRB1	26	P2RY1, OSM, ACSL4, CEACAM1	4	OSM, ACSL4, CCR2, PTPN22, TRIM9, STXBP3, VAMP3, NF1, CD300A, INHBB, SRGN	11
GO_NEGATIVE_REGULATION_OF_TRANSFERASE_ACTIVITY	-1.89702	0.0155898	ns	ns	ns	ns	CDKN2C, PTPRJ, PRKAR1A, PSMD11, PSMC1, ILK, GNAQ, PSMD13, KAT2B, RANBP2, UBC, HHEX, STK38, LYN, GCKR, HYAL2, YWHAG, PRKCD, SORL1, SRC, SMPD1, DUSP16, LATS2, PPP2R1A, GBA, PTEN, PPARG, PSMD1, PSMA6, PSMD6, PTPN2, CHORDC1, DUSP22, PSMC6, DUSP18, RB1, CDKN1A, PSMC5, GP1BA, POT1, PSMD2, PRKAR2A, SPRY2, CDKN2D, IRAK3, GMFB, MVP, DUSP3, PTPN1, SH3BP5, NF1, SOCS3, MLLT1, PTK6, PTPN22, PSMD5, PSMD7, TRIB…	63	SOCS3, GADD45A	2	PRKAR1A, H2AFY, GNAQ, UBC, IGF1R, PTPRC, SORL1, CDKN2B, PTEN, PPARG, GADD45B, DUSP1, PPM1F, CD300A, RGS2, CDKN1B, IRAK3, NF1, SOCS3, PPP2R5A, MLLT1, PTPN22, HIPK3, LRRC4	24
GO_NEGATIVE_REGULATION_OF_TRANSPORT	-1.6105	0.0595748	-1.69004	0.0830733	ns	ns	GNB5, EZR, DERL2, G3BP2, RHBDF2, ANXA1, SNX3, PACSIN2, SYTL4, LILRB1, FKBP1A, NFKBIA, UBE2J1, MMP9, GRK6, NF1, PCSK9, CEACAM1, SDCBP, SVIP, PTPN22, THBS1, FBXW11, MIDN, SNX12, PTGS1, RABGEF1, NLRP12, ENY2, CALM1, TXN, NLRP3, PIM3, NDFIP1, GABBR1, ITGB3, LGR4, GSTO1, NEDD4, TNFSF4, CRBN, VAMP3, VPS35, CAB39, SNCA, SP100, UBQLN2, ACSL4, ANKRD27, OSM, SRI, LITAF, PTEN, HSPA1A, GDI1, P2RY1, LRSAM1, R…	63	CEACAM1, NEDD4, ACSL4, OSM, P2RY1	5	INHBB, CD300A, SRGN, STXBP3, NF1, TRIM9, PTPN22, KCNE3, LMBRD1, VAMP3, VPS35, CAB39, ACSL4, CCR2, OSM, LITAF, PTEN	17
GO_NUCLEAR_TRANSPORT	-1.505	0.0891516	ns	ns	ns	ns	RAB4A, IPO8, DUSP16, AHCYL1, RAP1B, RAB33A, RAB28, RAB4B, AGFG1, DNAJC27, RHOG, RAC2, HNRNPA2B1, STAT3, RANBP2, HHEX, AKR1C3, HTATIP2, RAB32, GCKR, TNPO3, TRPS1, JAK2, PPP1R10, RAB1B, AKAP13, JAK3, RAB6A, RAB27B, RAB31, CTNNB1, DYNLT1, RHOU, XPO6, RIT1, BCL6, KPNA4, ENY2, POLDIP3, RAB27A, SRSF9, RAB5A, RAB1A, CDC40, RAB3C, NFKBIA, ZC3H3, SYK, RALB, RAB43, ATXN1, RAB21, KRAS, RAB11A	54	AGFG1, TRPS1, RHOU	3	RAB8B, SLC11A1, AGFG1, STAT3, CTNNB1, TXNIP, XPO6, BCL6, KPNB1	9
GO_NUCLEUS_ORGANIZATION	-1.66124	0.0501103	ns	ns	ns	ns	CHMP4B, VPS4A, SUN2, SRPK1, TMEM33, TOR1AIP2, TOR1A, PRKCA, PAFAH1B1, CEP55, CHMP2B, RANBP2, ZMPSTE24, TOR1AIP1, CHMP6, LEMD2, HIPK2, NUMA1, CHMP4C, NDEL1, RTN4, AGFG1, SYNE1, CHMP2A, PPP2R1A, TARDBP, NEK9, TOR1B	28	AGFG1	1	SRPK1, UBXN2B, NDEL1, RTN4, AGFG1, ZNF354A, HMGB2	7
GO_ORGANELLE_FUSION	-1.73054	0.0356957	ns	ns	ns	ns	EPG5, SNAPIN, STX12, SEC22C, DYSF, SYTL4, STX1A, STX4, VAMP3, VPS4A, MFF, MFN1, TSG101, STX16, STX3, GOSR2, GNAI3, SEC22B, SNX14, SYTL3, STX7, RAB20, VPS33B, BCL2A1, USP30, VAMP4	26	BCL2A1	1	VAV3, VAMP3, STX3, SNX14, SYTL3, BCL2A1, ST20	7
GO_ORGANELLE_LOCALIZATION	-1.99053	0.00919842	-1.65386	0.0946715	ns	ns	SYTL4, ATP6AP1, CHMP6, KIF5B, KIF3C, FNBP1L, RAB1A, EZR, CHMP2B, SPRY2, DNAJC5, BLOC1S1, DNM2, PDCD10, TGFA, HOOK3, CEP55, PAFAH1B1, CHMP4B, TFG, LAT2, NSF, SUN2, SEC24C, RAB11A, STX4, F8, AP3B1, STX1A, NR4A3, STX7, STON2, RAB1B, RAB6A, NIN, RAB27B, DYNC1LI2, CTNNB1, DYNLT1, CHMP2A, YWHAZ, ACTR3, GOSR2, STX3, ARF1, MEI1, GOLGA2, NUMA1, RAB27A, CHMP4C, NDEL1, RAB5A, WIPI1, VPS33B, MEF2A, PPP6C, SE…	90	HIF1A, ANKRD28, CDK5RAP2, CD59	4	KPNB1, LIN7A, CTNNB1, TRIM9, STX3, NDEL1, MEF2A, SEC23A, KIF1B, MILR1, HIF1A, SYTL3	12
GO_ORGANIC_HYDROXY_COMPOUND_BIOSYNTHETIC_PROCESS	-1.76926	0.0287009	ns	ns	ns	ns	INSIG2, SNCA, GCH1, SAMD8, IMPA1, MSMO1, ACLY, GBA, ALOX12, LPCAT2, ACOX2, PCYT1A, CYB5R2, DHCR7, CYB5R3, ACER3, IDI1, LBR, AKR1C3, IMPA2, PLTP, CYB5R1, SPTLC2, TMLHE, SPTLC1	25	IDI1	1	SAMD8, IPMK, IDI1, SPTLC2, SPTLC1	5
GO_ORGANIC_HYDROXY_COMPOUND_METABOLIC_PROCESS	-1.88221	0.0172709	ns	ns	ns	ns	MTPN, LDHA, PAFAH1B1, ACSS2, HPRT1, SMPDL3A, CYP19A1, TMLHE, SPTLC1, PCSK9, IDI1, LBR, IMPA2, LIPC, CEL, ENPP2, ALOX12, DHRS9, CHDH, CYB5R2, PCYT1A, CYB5R3, GK, PFKFB2, DHCR7, ACER3, INSIG2, PNPLA6, GCH1, SAMD8, MSMO1, PLBD1, IP6K2, LDLR, CYB5R1, PLTP, HIF1A, SPTLC2, TNFSF4, EPAS1, IPPK, LPCAT3, SLCO4A1, CALM1, PLB1, AKR1C3, PLA2G4C, SNX17, MBOAT1, MAOB, LPCAT2, ACOX2, ERLIN2, POR, PLCH1, GK5, CA…	69	IDI1, MAOA, HIF1A, SLCO4A1, POR, ERLIN1	6	CYP19A1, SPTLC1, IDI1, PFKFB2, ALDH2, SAMD8, PLBD1, IPMK, ITPKC, HIF1A, SPTLC2, PLB1, SULT1B1, CYP1B1, POR, SORL1, OSBPL1A, PTEN	18
GO_OXIDOREDUCTION_COENZYME_METABOLIC_PROCESS	-1.65148	0.0521497	-1.94272	0.0327058	ns	ns	IDH3G, GAPDH, HK3, PGK1, VCP, DHTKD1, GPI, PGD, DLD, TP53I3, PFKFB2, NMNAT2, NADSYN1, PDSS1, LDHA, PFKFB3	16		0	PFKFB2, NMNAT2, NAMPT, NADK, ADPGK, HK2, PFKFB3	7
GO_PEPTIDYL_TYROSINE_MODIFICATION	-1.56571	0.0710824	ns	ns	ns	ns	MERTK, FES, YES1, BTK, SYK, HSP90AA1, LYN, HBEGF, ABL2, PDGFB, TPST2, DYRK1A, BMX, MAP2K6, NPTN, TWF1, ERLIN2, FGR, STAT5B, PTK6, PDGFRA, SRC, EIF2AK2, JAK3, PRKCD, DYRK4, JAK2, OSM, ABI1, CDC37, MAP2K1, HCK, PEAK1	33	MERTK, BMX, OSM	3	MERTK, FES, ZMYM2, CLK4, IGF1R, BMX, MAP2K6, FGR, OSM	9
GO_PHOSPHOLIPID_METABOLIC_PROCESS	-1.53848	0.0771835	ns	ns	ns	ns	FIG4, PTEN, PIKFYVE, IMPA1, PDGFRA, SNCA, OCRL, SMPD1, ARF3, MTMR4, PIK3CG, LPCAT2, PIK3CB, MBOAT1, PLA2G4C, FAR1, GPAA1, PLB1, GPCPD1, LPCAT3, HBEGF, TAZ, PGS1, SPTLC2, IP6K2, PLBD1, KL, PLEK, PLSCR1, SAMD8, PIP5K1A, PIGK, PNPLA6, LPGAT1, SERINC3, PCYT1A, ARF1, LIPC, ENPP2, PLD1, MTMR1, PDGFA, IMPA2, PDGFB, MBOAT7, PLAA, IDI1, ACP6, PIGS, PCSK9, SPTLC1, TTC7B, SMPDL3A, PAFAH1B1	54	KL, PLSCR1, IDI1	3	PTEN, HADHB, PLB1, MTMR6, SPTLC2, PLBD1, ABHD5, KL, PLSCR1, SAMD8, IDI1, SERINC1, SPTLC1	13
GO_PLASMA_MEMBRANE_ORGANIZATION	-1.71027	0.0394764	ns	ns	ns	ns	ROCK1, FLOT1, P2RY1, NDRG1, LIN7C, BIN2, MACF1, VAMP4, ROCK2, FLOT2, PTEN, PLSCR1, ATP2A2, RAB31, RAMP3, MYADM, PIP5K1A, CLIP1, VAMP3, RAB11A, NSF, FGF13, TTC7B, BLZF1, TSPAN33, EHD3, EZR, FNBP1L, FCER1G, MYOF, TSPAN14, PACSIN2, DYSF, PKP2	34	P2RY1, PLSCR1	2	FLOT1, PTEN, PLSCR1, VAMP3, LIN7A, FCER1G	6
GO_PLATELET_ACTIVATION	-2.69341	0	ns	ns	ns	ns	SYK, ACTB, LYN, CLEC1B, MYL9, GP5, GNA15, MERTK, MYL12A, PRKCA, TLN1, PF4V1, HBB, PF4, F8, TREML1, ARRB2, GNB1, ACTG1, GP1BA, ILK, GNAQ, GP6, FCER1G, DGKI, F2RL3, ITGB3, SRF, TRPC6, PIK3CG, P2RY1, PIK3CB, RAC2, RHOG, CLIC1, GP9, FLNA, PRKCD, GNA13, FIBP, SRC, PDGFRA, VCL, PLEK, PLSCR1, YWHAZ, C1GALT1C1, FERMT3, P2RX1	49	CLEC1B, MERTK, P2RY1, PLSCR1	4	STXBP3, DGKD, MERTK, VAV3, GNAQ, FCER1G, CLIC1, PLSCR1	8
GO_POSITIVE_REGULATION_OF_APOPTOTIC_SIGNALING_PATHWAY	-1.58281	0.066048	ns	ns	ns	ns	S100A8, SKIL, SEPT4, CTNNA1, NF1, APAF1, MFF, STK3, BCAP31, HYAL2, MMP9, NCK2, TP53BP2, PTEN, PPP2R1A, YWHAZ, TFDP1, THBS1, YWHAB, RIPK3, PRKCD, G0S2, YWHAG, JAK2, OSM, SERINC3, TGFBR1, NMT1, TRAF7, S100A9, PTPN2	31	G0S2, OSM	2	S100A8, INHBB, NF1, DDIT3, PTEN, RIPK3, G0S2, OSM, SIAH1, S100A9	10
GO_POSITIVE_REGULATION_OF_CHEMOTAXIS	-1.61888	0.0574639	ns	ns	ns	ns	NCKAP1L, PPBP, SERPINE1, CCR1, F3, STX3, PDGFB, S1PR1, CCL5, THBS1, RAC2, PF4V1, PF4, STX4, CXCL1, C3AR1, SWAP70	17		0	CCR1, STX3, CCR2, ADAM10, PPM1F, IL16	6
GO_POSITIVE_REGULATION_OF_CYTOKINE_PRODUCTION	-1.57741	0.0676219	ns	ns	ns	ns	FLOT1, TLR4, ZBTB20, TRIM6, IL10, FFAR3, IFNAR1, CLEC5A, SRC, EIF2AK2, TLR5, MAPKAPK2, HSPA1A, SERPINE1, HYAL2, ATP6AP2, HIF1A, C3AR1, WNT11, PF4, TNFSF4, MAVS, CD58, FFAR2, FCER1G, NLRP3, IL18R1, NLRP12, IL27, CLEC6A, IL6ST, RARA, PANX1, FGR, STAT5B, IL17RA, CTNNB1, TMEM173, THBS1, PDE4D, PTPN22, HSPA1B, JAK2, IFI16, TLR8, CEBPB, SYK, NR4A3, ZC3HAV1, RUNX1, HGF, AKIRIN2, ARNT, DHX36, ANXA1, TLR1…	58	FFAR3, HIF1A, IL18R1, PDE4D, TLR2, HGF, IL1RL1	7	FLOT1, TLR4, IRF8, CYP1B1, NFAM1, CLEC5A, CCR2, HMGB2, SLC11A1, HIF1A, DDIT3, TLR6, PELI1, FCER1G, IL18R1, CLEC6A, FGR, IL17RA, CTNNB1, PTPN22, TLR8, CASP5, ADAM8, CEBPB, TLR2, HGF, CLEC4E, TLR1, MAPK14, IL4R	30
GO_POSITIVE_REGULATION_OF_CYTOKINE_SECRETION	-1.83722	0.021731	ns	ns	ns	ns	FGR, PANX1, IFNAR1, FFAR2, CLEC5A, IL17RA, CD58, TRIM6, HYAL2, NLRP12, IL10, CLEC6A, SYK, MAPK14, IL4R, PTPN22, SRC, NLRP3	18	IL1RL1	1	FGR, CLEC4E, CLEC5A, IL17RA, CLEC6A, MAPK14, CASP5, IL4R, PTPN22, CCR2	10
GO_POSITIVE_REGULATION_OF_CYTOPLASMIC_TRANSPORT	-1.47958	0.0984012	ns	ns	ns	ns	TLR4, UBE2L3, TGFBR1, RAC2, CALM3, SNCA, SH3GLB1, SORL1, PRKCD, HTT, SRI, TBC1D20, GSTO1, NKAP, HYAL2, CYB5R1, TOR1A, NEDD4, MAVS, CSNK2A2, CAPN3, BCAP31, DAB2, CALM1, TMEM30A, IL18R1, UBR5, ACSL3, ASPH, SNAPIN, NLRP12, ARF1, UBE2D3, TMEM173, HCLS1, FLNA, JAK2, RHOU, UGCG, HSP90AA1, RAB21, EZR, F2RL3, MAPK14	44	NEDD4, IL18R1, RHOU, UGCG, TLR2	5	TLR4, SORL1, IL18R1, ACSL3, ASPH, UGCG, TLR2, MAPK14	8
GO_POSITIVE_REGULATION_OF_DEFENSE_RESPONSE	-1.73387	0.0350915	-1.77697	0.0660661	ns	ns	FFAR3, CTSB, PSMC5, LRSAM1, TLR4, PSMC6, TRIM6, PIK3CG, PSMD6, PSMA6, PSMD1, CLEC4D, HCK, MAPKAPK2, SERPINE1, SRC, TLR5, PRKCD, AP1G1, OSM, LAMP1, TNFSF4, MAVS, FFAR2, HYAL2, LYN, UBC, S100A8, PSMD13, PSMC1, FCER1G, S100A12, PSMD11, CCL5, F12, STAT5B, UBE2D3, IL17RA, NLRP12, NLRC4, S100A9, PGLYRP2, CLEC6A, PIK3AP1, IL6ST, IFI16, ITGAM, TLR8, NRAS, MARCO, PLSCR1, PSMD12, PSMD7, TMEM173, PSMD5, FBX…	68	FFAR3, CLEC4D, OSM, PLSCR1, TLR2, IL1RL1	6	TLR4, CLEC4D, CCR2, AP1G1, HMGB2, OSM, TLR6, ITCH, CD1D, UBC, S100A8, FCER1G, S100A12, IL17RA, NLRC4, S100A9, CLEC6A, TLR8, PLSCR1, ADAM8, TLR2, CLEC4E, IRAK4, IRAK3, CHUK, MAP2K6, TLR1, RPS6KA3	28
GO_POSITIVE_REGULATION_OF_ENDOCYTOSIS	-1.61566	0.0579675	ns	ns	ns	ns	FCER1G, DAB2, SNCA, SERPINE1, NCKAP1L, PPARG, SCYL2, HIP1, DNM2, VPS28, TOR1A, SYK, ARF1, FLOT1, MERTK, TSG101, RAB21, RAB27A, PROS1, PCSK9, ARRB2, ATAD1, CD63	23	MERTK	1	FCER1G, SLC11A1, PPARG, FLOT1, MERTK	5
GO_POSITIVE_REGULATION_OF_EPITHELIAL_CELL_PROLIFERATION	-1.61706	0.0576746	ns	ns	ns	ns	PDGFB, CCL5, ARNT, F3, ITGB3, PRKCA, HIF1A, TGFA, NF1, NR4A3, CTNNB1, CDC42, LRG1, TGFBR1	14	HIF1A, ARG1, LRG1	3	HIF1A, NF1, CTNNB1, HMGB2, LRG1, HTRA1	6
GO_POSITIVE_REGULATION_OF_ERK1_AND_ERK2_CASCADE	-1.55616	0.0734984	ns	ns	ns	ns	CCR1, SPRY2, PDGFA, ATP6AP1, PDGFB, CCL5, ARRB2, CD44, PRKCA, PTEN, PTPN22, SRC, PDGFRA, PDGFC, TNFAIP8L3, NPTN, DNAJC27, TLR4, P2RY1	19	P2RY1	1	CCR1, PTEN, CHI3L1, PTPN22, TNFAIP8L3, TLR4	6
GO_POSITIVE_REGULATION_OF_ESTABLISHMENT_OF_PROTEIN_LOCALIZATION	-1.56636	0.0711275	ns	ns	ns	ns	MFF, CYB5R1, ASPH, DAB2, TMEM30A, IL18R1, TGFBR1, UBE2L3, RAC2, RHOG, CLEC5A, TLR4, SH3GLB1, YWHAB, SORL1, PRKCD, YWHAG, HSP90AA1, IL4R, MAPK14, EZR, SYTL4, PANX1, FGR, PFKFB2, CLEC6A, ADAM9, RHOU, STOM, TFDP1, FLNA, HCLS1, VAMP3, VPS35, TNFSF4, MAVS, CD58, BCAP31, CSNK2A2, FFAR2, HYAL2, NKAP, HIF1A, VPS28, UBR5, ACSL3, NLRP3, IFNAR1, TRIM6, IL10, SRI, SRC, TRPM2, SEC24A, CDC42, RAMP3, STX4, TSG1…	73	IL18R1, TLR2, RHOU, STOM, HIF1A, UGCG, IL1RL1	7	ASPH, IL18R1, CLEC5A, TLR4, SORL1, TLR2, IL4R, MAPK14, FGR, PFKFB2, CLEC6A, ADAM8, VAMP3, VPS35, HIF1A, ACSL3, CCR2, CLEC4E, UGCG, IL17RA, CDK5R1, CASP5, PTPN22	23
GO_POSITIVE_REGULATION_OF_EXOCYTOSIS	-1.74325	0.0332539	ns	ns	ns	ns	SYK, ARF1, TSG101, SDCBP, RAB27A, VPS4A, RAB5A, STX4, FGR, STX1A, LAMP1, SYTL4, ATP6AP1, PLB1, SDC4, AP1G1, FCER1G, RAB27B, CHMP2A, IL4R	20		0	FGR, PLB1, AP1G1, FCER1G, IL4R	5
GO_POSITIVE_REGULATION_OF_HEMOPOIESIS	-1.47712	0.099179	ns	ns	ns	ns	RUNX1, TNFSF4, PF4, ATXN1L, AP3B1, SYK, HIF1A, BTK, PRKCA, FES, NKAP, CCR1, IL4R, MAPK14, SART1, CCL5, ATP6AP1, NLRP3, ARNT, ANXA1, STAT5B, ACVR1B, VNN1, RARA, LGALS1, RB1, NCKAP1L, HLX, HCLS1, TRIB1	30	HIF1A	1	HIF1A, FES, CCR1, IL4R, MAPK14, VNN1, ADAM8, FOS, HMGB2	9
GO_POSITIVE_REGULATION_OF_HOMEOSTATIC_PROCESS	-1.65837	0.0506687	ns	ns	ns	ns	HTT, AVPR1A, SEC24A, CTNNB1, SNCA, TINF2, NCKAP1L, SRI, EDNRB, CALM3, METRNL, ACVR1B, CCL5, ATP6AP1, DHX36, ARNT, RYR2, CALM1, ANXA1, POT1, MAPK14, FKBP1A, F2RL3, ASPH, SYK, HIF1A, GSTO1, CAPN3, STX4, TNKS2	30	HIF1A	1	HMGB2, CCR2, CTNNB1, NEK7, ADAM8, EDNRB, MAPK14, ASPH, HIF1A	9
GO_POSITIVE_REGULATION_OF_INNATE_IMMUNE_RESPONSE	-1.6924	0.043591	-1.80298	0.0604981	ns	ns	PSMD2, FCER1G, PSMC1, IRAK2, PSMD11, TLR1, CCL5, IRAK3, UBC, NFKBIA, PSMD13, MAP2K6, COCH, BTK, SYK, LYN, LAMP1, MAVS, KRAS, FFAR2, PSMD7, PSMD5, SRC, TMEM173, PRKCD, AP1G1, TLR5, FBXW11, NRAS, TLR8, IFI16, PSMA6, ITGAM, MARCO, PSMD1, HCK, PLSCR1, MAPKAPK2, PSMD12, CLEC4D, PGLYRP2, NLRC4, TLR4, TRIM6, PSMC6, CLEC6A, PSMD6, PIK3AP1, CTSB, PSMC5, STAT5B, UBE2D3	52	TLR2, PLSCR1, CLEC4D	3	FCER1G, TLR1, RPS6KA3, IRAK3, UBC, CHUK, MAP2K6, IRAK4, CD1D, TLR2, ITCH, TLR6, CLEC4E, AP1G1, HMGB2, TLR8, PLSCR1, CLEC4D, ADAM8, NLRC4, TLR4, CLEC6A	22
GO_POSITIVE_REGULATION_OF_ION_TRANSPORT	-1.5727	0.0692277	ns	ns	ns	ns	ORAI1, GSTO1, CAPN3, ARRB2, RYR2, CALM1, KIF5B, PDGFB, PKP2, CCL5, GABBR1, CACNA2D1, ASPH, F2RL3, MYLK, CCR1, MAP2K6, RAB3GAP1, DNM2, TRPC6, TSPO, P2RY1, ARF1, CALM3, TRPV2, KCNE1, JAK3, PRKCD, HTT, AVPR1A, SNCA, AHCYL1, SCN1B, P2RX1, SRI	35	P2RY1	1	KCNJ2, ASPH, CCR1, MAP2K6, KCNE3	5
GO_POSITIVE_REGULATION_OF_KINASE_ACTIVITY	-1.77704	0.0282506	ns	ns	ns	ns	PTPN1, HGF, KRAS, RALB, PDCD10, TGFA, SYK, HSPA5, ADCY3, PDGFA, SPRY2, MAPK14, MAP2K6, PRKAR2A, IRAK2, SDC4, MADD, PDGFB, PROK2, MAP3K13, FGR, TNFAIP8L3, MAP3K5, TRAF7, PFKFB2, GADD45A, PIM1, KIDINS220, ATP2B4, ADAM9, ADCY6, FAM20A, PDGFC, CCND3, THBS1, RIPK3, JAK2, ABI1, ACSL1, CAB39, STK3, DBNL, FGF13, WNT11, LYN, PRKAG1, UBC, ITGB3, FPR1, ILK, S100A12, TXN, CALM1, PRKAR1A, CCL5, TGFBR1, CALM3,…	75	HGF, GADD45A, ACSL1	3	VAV3, HGF, RASSF2, MAPK14, MAP2K6, CDKN1B, MAP3K13, FGR, TNFAIP8L3, PFKFB2, CDK5R1, ADAM8, RIPK3, ACSL1, TLR6, CAB39, PTPRC, UBC, S100A12, PRKAR1A, GADD45B, EFNA1, MAP3K3, MAP3K8, TLR4, SLC11A1, CRK, CHI3L1, LMO4	29
GO_POSITIVE_REGULATION_OF_LIPID_METABOLIC_PROCESS	-1.65966	0.0504785	ns	ns	ns	ns	SPTLC1, NR4A3, SPTLC2, LYN, ACSL3, ANXA1, PDGFB, FGR, POR, TNFAIP8L3, PPARG, LDLR, SRC, PDGFRA, PRKCD, CDC42, AVPR1A	17	POR	1	SPTLC1, VAV3, SPTLC2, ACSL3, NSMAF, FGR, POR, TNFAIP8L3, PPARG, ABHD5	10
GO_POSITIVE_REGULATION_OF_LOCOMOTION	-1.86583	0.0185029	ns	ns	ns	ns	LGALS1, PFN1, TGFBR1, RAC2, MAPRE1, NCKAP1L, SEMA6B, SERPINE1, PDGFRA, SRC, S1PR1, MYADM, PF4, HBEGF, PF4V1, PRKCA, WNT11, CXCL1, HIF1A, C3AR1, LYN, F3, ITGB3, TRIM38, MYLK, DAB2, ILK, SPARC, CCL5, FGR, ACVR1B, ENPP2, SELP, RETN, ALOX12, SWAP70, SEMA4A, FERMT3, ADAM9, ROCK2, STX3, PDGFC, THBS1, JAK2, SUN2, RAB11A, STX4, HGF, SDCBP, MMP9, PDCD10, HSPA5, PDGFA, MAPK14, PPBP, CCR1, ANXA3, PDGFB	58	SEMA6B, HIF1A, HGF, ANXA3	4	SMURF2, PPM1F, IL16, SEMA6B, NUMB, CCR2, ADAM10, PTPRC, HIF1A, IGF1R, TRIM38, FGR, STX3, ADAM8, SLC8A1, HGF, MAPK14, CCR1	18
GO_POSITIVE_REGULATION_OF_MAP_KINASE_ACTIVITY	-1.60512	0.0606917	ns	ns	ns	ns	PDGFA, UBC, MAP2K6, MAPK14, ILK, FPR1, S100A12, IRAK2, MADD, PDGFB, PTPN1, KRAS, HGF, DBNL, TGFA, SYK, PDCD10, MAP2K1, MAPKAPK2, PDGFC, THBS1, SRC, PROK2, EFNA1, MAP3K5, TLR4, PIK3CB, ZEB2, PIK3CG	29	HGF	1	UBC, MAP2K6, MAPK14, S100A12, TLR6, HGF, ADAM8, EFNA1, TLR4	9
GO_POSITIVE_REGULATION_OF_MAPK_CASCADE	-1.54687	0.07426	ns	ns	ns	ns	KL, ADAM9, JAK2, PDGFC, CTNNB1, THBS1, PTPN22, TRAF7, MAP3K5, TNFAIP8L3, PROK2, MAP3K13, KIDINS220, GADD45A, NPTN, SPRY2, CCR1, MAP2K6, MAPK14, PDGFA, MADD, ATP6AP1, PDGFB, IRAK2, KRAS, HGF, SDCBP, PTPN1, TAOK1, SYK, TGFA, PDCD10, CD44, MAPKAPK2, MAP2K1, PTEN, CDC42, OSM, EIF2AK2, SRC, PDGFRA, EFNA1, TGFBR1, DUSP22, ZEB2, PIK3CG, TLR4, MAP3K8, P2RY1, DNAJC27, PIK3CB, UBC, CCL5, ILK, HIPK2, FPR1, …	61	KL, GADD45A, HGF, OSM, P2RY1	5	KL, ADAM8, CTNNB1, PTPN22, TNFAIP8L3, MAP3K13, PELI2, CCR1, MAP2K6, MAPK14, RASSF2, HGF, PTEN, CHI3L1, OSM, CRK, MAP3K3, EFNA1, GADD45B, TLR4, MAP3K8, UBC, S100A12, TLR6	24
GO_POSITIVE_REGULATION_OF_MULTI_ORGANISM_PROCESS	-1.51464	0.0852886	ns	ns	ns	ns	YTHDC2, TRIM38, CHMP2B, PLB1, CCL5, VPS4A, CHMP4B, TSG101, ZC3HAV1, SRPK1, CHD1, PRKCA, CHMP2A, TBC1D20, STOM, CDK9, GTF2F2, CHMP4C, LGALS1, PFN1, CFL1, ACVR1B, CTDP1, PDE3A, LRSAM1, P2RY1, EDNRB	27	STOM, P2RY1	2	TRIM38, PLB1, INHBB, SRPK1, CHD1, VAPA, SP1, CCR2, SMURF2, EDNRB	10
GO_POSITIVE_REGULATION_OF_MYELOID_CELL_DIFFERENTIATION	-1.57842	0.0673591	ns	ns	ns	ns	NCKAP1L, MAPK14, CCR1, HCLS1, ARNT, ATP6AP1, CCL5, TRIB1, RUNX1, PF4, ACVR1B, HIF1A, RB1, FES, PRKCA	15	HIF1A	1	MAPK14, CCR1, HMGB2, FOS, HIF1A, FES	6
GO_POSITIVE_REGULATION_OF_PEPTIDASE_ACTIVITY	-1.5286	0.0810213	ns	ns	ns	ns	SNCA, JAK2, VCP, HIP1, PPARG, P2RX1, IFI16, IFT57, REST, NLRC4, S100A9, NLRP12, ALOX12, MAP3K5, AKIRIN2, STAT3, NLRP3, F3, PCOLCE2, S100A8, ASPH, DLC1, CR1, APAF1, BCAP31	25		0	PPARG, NLRC4, S100A9, PPM1F, CDKN1B, STAT3, S100A8, ASPH, MEFV	9
GO_POSITIVE_REGULATION_OF_PEPTIDYL_TYROSINE_PHOSPHORYLATION	-1.4821	0.0977721	ns	ns	ns	ns	PDGFB, CCL5, STAT3, ITGB3, LYN, CD44, SYK, TGFA, YES1, LRRK1, HGF, ARRB2, PTPN1, SOCS3, JAK2, ABI1, OSM, HCLS1, PTK6, SRC, IL6ST, ENPP2, EFNA1	23	HGF, SOCS3, OSM	3	STAT3, HGF, SOCS3, OSM, EFNA1	5
GO_POSITIVE_REGULATION_OF_PROTEIN_CATABOLIC_PROCESS	-1.4787	0.0986092	ns	ns	ns	ns	PLK3, PCSK9, NSF, PSMD2, EZR, RAB1A, CHFR, CSNK2A1, GOLGA2, RCHY1, PSMD7, TRIB1, PSMD5, VCP, ADAM9, PSMD12, TIPARP, NEDD4, BCAP31, DAB2, PSMC1, PSMD11, VPS28, UBC, NDFIP1, PSMD13, RB1, PSMC6, PSMD6, PSMC5, SEC22B, SORL1, UBQLN2, PSMA6, PSMD1, PTEN, GBA, SNX1	38	NEDD4	1	RNF144B, CDKN1B, ADAM8, ITCH, UBC, FBXL5, SORL1, PIAS1, PTEN	9
GO_POSITIVE_REGULATION_OF_PROTEIN_COMPLEX_ASSEMBLY	-1.48149	0.0979336	ns	ns	ns	ns	ARPC5, FES, ARPC5L, ARPC1B, ARPC4, ARPC2, NCK2, CLIP1, ACTR2, FMN1, PSMC1, ARPC1A, SRF, TLR4, PSMC6, PFN1, PSMC5, GTF2F2, CAPG, CDC42EP3, CTNNB1, SH3GLB1, SRC, VCP, CTTN, NCKAP1L, HCK, LCP1, ACTR3, PLEK	30		0	FES, TLR6, RGS2, CDKN1B, FMN1, TLR4, IRF8, CTNNB1	8
GO_POSITIVE_REGULATION_OF_PROTEIN_SECRETION	-1.74721	0.0322895	ns	ns	ns	ns	IL4R, MAPK14, SYTL4, NLRP3, EZR, FFAR2, CD58, TNFSF4, VAMP3, STX4, VPS35, HIF1A, SYK, HYAL2, TARDBP, SRI, ADAM9, JAK2, SRC, TRPM2, PTPN22, SEC24A, CLEC5A, PFKFB2, IL17RA, FGR, IFNAR1, PANX1, IL10, CLEC6A, TRIM6, ARF1, NLRP12	33	IL1RL1, HIF1A	2	IL4R, MAPK14, CLEC4E, VAMP3, VPS35, HIF1A, ADAM8, CASP5, CCR2, PTPN22, CLEC5A, PFKFB2, IL17RA, FGR, CLEC6A	15
GO_POSITIVE_REGULATION_OF_PROTEIN_SERINE_THREONINE_KINASE_ACTIVITY	-1.61108	0.0594444	ns	ns	ns	ns	CALM1, ILK, FPR1, S100A12, UBC, DBNL, CAB39, STK3, ACSL1, SNCA, SRC, MAPKAPK2, MARCKS, MAP2K1, ZEB2, PIK3CG, TLR4, IQGAP1, PIK3CB, CALM3, EFNA1, MADD, PDGFB, IRAK2, SPRY2, MAP2K6, MAPK14, PDGFA, TGFA, SYK, PDCD10, RALB, KRAS, HGF, PTPN1, CCND3, PDGFC, THBS1, FAM20A, ATP2B4, GADD45A, PIM1, TRAF7, MAP3K5, PROK2	45	ACSL1, HGF, GADD45A	3	S100A12, UBC, CAB39, ACSL1, TLR6, CHI3L1, TLR4, EFNA1, GADD45B, CDKN1B, MAP2K6, MAPK14, HGF, ADAM8, CDK5R1	15
GO_POSITIVE_REGULATION_OF_REGULATED_SECRETORY_PATHWAY	-1.64029	0.0539506	ns	ns	ns	ns	PLB1, SYK, AP1G1, ARF1, FCER1G, RAB27A, IL4R, STX1A, LAMP1, FGR, STX4	11		0	PLB1, AP1G1, FCER1G, IL4R, FGR	5
GO_POSITIVE_REGULATION_OF_RESPONSE_TO_EXTERNAL_STIMULUS	-1.76957	0.0288146	ns	ns	ns	ns	PF4V1, FFAR2, CALCOCO2, TNFSF4, PF4, SPTLC2, CXCL1, HIF1A, C3AR1, PRKCA, HYAL2, S100A8, F3, CCL5, F12, S100A12, FCER1G, TRIM13, RAC2, FFAR3, PIK3CG, TLR4, LRSAM1, SERPINE1, GBA, NCKAP1L, S1PR1, OSM, SH3GLB1, STX4, ZC3HAV1, SPTLC1, RALB, CCR1, PPBP, WDFY3, RAB3GAP1, PDGFB, IL17RA, NDEL1, STAT5B, IL6ST, SWAP70, NLRP12, S100A9, STX3, RAB3GAP2, JAK2, THBS1	49	HIF1A, FFAR3, OSM, TLR2, IL1RL1	5	SPTLC2, HIF1A, S100A8, THBD, S100A12, FCER1G, IL16, PPM1F, TLR4, OSM, ADAM10, CCR2, SPTLC1, TLR2, CCR1, WDFY3, IL17RA, NDEL1, S100A9, ADAM8, STX3	21
GO_POSITIVE_REGULATION_OF_RESPONSE_TO_WOUNDING	-1.80131	0.0259033	-1.75251	0.06544	ns	ns	NDEL1, STAT5B, IL17RA, FFAR3, PIK3CG, IL6ST, S100A9, NLRP12, TLR4, SELP, PLEK, SERPINE1, JAK2, OSM, THBS1, HBEGF, CAPN3, FFAR2, TNFSF4, ENPP4, HYAL2, S100A8, MYLK, F3, ANXA1, F12, CCL5, FCER1G, S100A12	29	FFAR3, OSM, TLR2, IL1RL1	4	NDEL1, IL17RA, S100A9, TLR4, ADAM8, ARFGEF1, CCR2, OSM, TLR2, S100A8, THBD, FCER1G, S100A12	13
GO_POSITIVE_REGULATION_OF_SECRETION	-1.89143	0.0160521	ns	ns	ns	ns	CLEC6A, RETN, ARF1, S100A9, NLRP12, RAB27A, IL17RA, PFKFB2, RAB5A, FGR, PANX1, JAK2, PTPN22, RAB27B, CHMP2A, ADAM9, TARDBP, SYK, TSG101, SDCBP, STX4, STX1A, SYTL4, ATP6AP1, SDC4, EZR, MAPK14, IL4R, MAP2K6, RAB3GAP1, IL10, TRIM6, EDNRB, P2RY1, CLEC5A, IFNAR1, AVPR1A, AP1G1, SEC24A, TRPM2, SRC, SNCA, SRI, HIF1A, DTNBP1, HYAL2, FFAR2, CD58, VPS4A, TNFSF4, VPS35, VAMP3, LAMP1, NLRP3, PLB1, FCER1G, S1…	59	IL1RL1, P2RY1, HIF1A	3	CLEC6A, S100A9, IL17RA, PFKFB2, FGR, PTPN22, ADAM8, CASP5, CLEC4E, INHBB, MAPK14, IL4R, MAP2K6, EDNRB, CLEC5A, RAB8B, AP1G1, CCR2, HIF1A, VPS35, VAMP3, PLB1, FCER1G, S100A8, ACSL3	25
GO_POSITIVE_REGULATION_OF_SEQUENCE_SPECIFIC_DNA_BINDING_TRANSCRIPTION_FACTOR_ACTIVITY	-1.55669	0.0736585	ns	ns	ns	ns	IL10, NLRC4, S100A9, TLR4, ARID5B, MAP3K13, JAK2, HSPA1B, EIF2AK2, RIPK3, CTNNB1, SP100, GTF2A2, HSPA1A, PTEN, PPARG, PSMA6, BTK, MTPN, CAPN3, STK3, KRAS, MAVS, NLRP3, TRIM13, S100A12, IRAK2, HIPK2, ANXA3, SRF, S100A8, TRIM38, NFKBIA, IRAK3, UBC, TRIM25	36	TRIM22, TLR2, ANXA3	3	NLRC4, S100A9, TLR4, NFAM1, MAP3K13, RIPK3, CTNNB1, ADAM8, PTEN, PPARG, TRIM22, CFLAR, TLR2, RNF41, S100A12, S100A8, TRIM38, CHUK, IRAK3, UBC, TRIM25	21
GO_POSITIVE_REGULATION_OF_TRANSMEMBRANE_RECEPTOR_PROTEIN_SERINE_THREONINE_KINASE_SIGNALING_PATHWAY	-1.52923	0.0808295	ns	ns	ns	ns	RBPJ, DAB2, ILK, HIPK2, THBS1, TGFBR1, ACVR1B, LRG1, TGFB1I1, SDCBP, NEO1, ZC3H3	12	LRG1	1	RBPJ, RNF111, CDKN2B, INHBB, LRG1	5
GO_POSITIVE_REGULATION_OF_VASCULATURE_DEVELOPMENT	-1.84618	0.020877	ns	ns	ns	ns	C3AR1, HIF1A, PRKCA, HGF, RUNX1, HIF1AN, TBXA2R, PDGFB, CCL5, HIPK2, ANXA3, F3, ALOX12, HIPK1, NR2E1, LRG1, THBS1, SERPINE1	18	HIF1A, HGF, ANXA3, LRG1	4	HIF1A, HGF, CYP1B1, LRG1, CHI3L1, CCR2	6
GO_POSITIVE_REGULATION_OF_VIRAL_PROCESS	-1.55283	0.0744976	ns	ns	ns	ns	CCL5, CDK9, STOM, TRIM38, YTHDC2, TBC1D20, CHMP2A, CHMP2B, CTDP1, CHD1, VPS4A, GTF2F2, CHMP4C, TSG101, CHMP4B, SRPK1, CFL1, PFN1, LGALS1	19	STOM	1	TRIM38, VAPA, SP1, CHD1, SRPK1	5
GO_PROTEASOMAL_PROTEIN_CATABOLIC_PROCESS	-1.48579	0.0962548	-1.76683	0.0653891	ns	ns	PSMC6, PSMD6, ERLIN2, PSMC5, CCDC47, ERLIN1, UBQLN2, PSMD1, PSMA6, TOR1A, ARRB2, CRBN, FAF2, RLIM, TBL1XR1, PSMC1, TRIM13, UBXN4, KCTD10, PSMD11, UBC, PSMD13, TRIM38, SEL1L, UBE2D3, PSMD5, FBXO6, PSMD7, CTNNB1, NPLOC4, FBXW11, VCP, UBE2H, PSMD12, TNFAIP1, UBR1, DERL2, PSMD2, RNF7, HSPA5, UBE2J1, PPP2CB	42	ERLIN1	1	SIAH1, SPOPL, DDIT3, EDEM3, RLIM, UBXN2B, UBC, FBXL5, TRIM38, UBE2W, TBL1X, TRIM9, CTNNB1, RNF41, RNF111	15
GO_PROTEIN_DEPHOSPHORYLATION	-1.48103	0.0979872	ns	ns	ns	ns	PTEN, DUSP13, PPP2R1A, PPM1M, PTPN9, DUSP16, PTPN22, FBXW11, CTDSPL, PPP1R3B, SSH1, PPP1R15B, DUSP18, CTDP1, PTPN2, SSH3, DUSP22, MTMR4, STYXL1, PPA2, PPP1R3D, PPP1R12A, MTMR1, PPP2CB, PPP1CB, PTPRJ, PPM1N, PPP6C, PTPN1, PTPN12, DUSP3, PPP1R15A	32		0	PTEN, PPM1M, SSH2, PTPN22, PPM1F, PPP1R3B, DUSP1, PPM1D, PPP1R12A, MTMR6, PTPRC	11
GO_RAS_PROTEIN_SIGNAL_TRANSDUCTION	-1.81893	0.0234578	ns	ns	ns	ns	DOK1, MAPK14, PLD1, ARHGEF3, SHOC2, G3BP2, ARHGAP29, DOK3, SDCBP, SGSM3, KRAS, GNB1, NF1, DBNL, RALB, RAP1B, MAPKAPK2, RHOU, ROCK2, NRAS, RAB4A, GNA13, ARHGAP6, NCKAP1, CDC42EP3, RHOG, ROCK1, CDKN1A, CFL1, BCL6, RIT1, RB1, GDI1	33	ARHGAP29, RHOU	2	MAPK14, CHUK, KPNB1, DOK3, NF1, BCL6, RGL2, RAP2C	8
GO_REACTIVE_OXYGEN_SPECIES_METABOLIC_PROCESS	-1.47678	0.0991947	ns	ns	ns	ns	HBB, POR, CYBB, MAOB, ALOX12, HBA1, DDAH2, PRDX6, PDGFB, GCH1, SH3PXD2B	11	POR	1	NCF2, POR, PDK4, CYP1B1, SH3PXD2B	5
GO_RECEPTOR_MEDIATED_ENDOCYTOSIS	-1.79814	0.0259884	ns	ns	ns	ns	EZR, DAB2, FCER1G, FNBP1L, PACSIN2, SPARC, GPR107, DNM2, HBA1, CXCR1, LILRB1, DBNL, FCGR1B, SYK, CD163, HSP90AA1, HP, HBB, NEDD4, ARRB2, FCGR1A, RAB31, SNCA, SORL1, STON2, RAMP3, CTTN, PIKFYVE, MARCO, HIP1, SCYL2, LDLR, SNX1, SNX17, ENPP2, EPS15, CAP1, AP2B1, LRPAP1, RAB5A	40	CD163, HP, NEDD4	3	FCER1G, CD163, LMBRD1, SORL1, ARHGAP27, STAB1, CAP1	7
GO_REGULATED_EXOCYTOSIS	-2.40371	0	-1.79171	0.0624643	ns	ns	RAB31, APLP2, VCL, THBS1, F13A1, FLNA, WDR1, SYTL3, P2RX1, STX3, PHACTR2, HCK, PLEK, SERPINE1, SELP, QSOX1, PIK3CG, TIMP1, CD63, CALM3, PROS1, RAB27A, ANXA3, FCER1G, CALM1, SPARC, MMRN1, PDGFB, SYTL4, TUBA4A, PDGFA, ITGB3, DNAJC5, PPBP, SNAPIN, SYK, CYB5R1, LYN, MILR1, F8, PF4, STX1A, NR4A3, STX4, VAMP3, TLN1, HGF, LAT2	48	ANXA3, MMRN1, HGF	3	TRIM9, SYTL3, STX3, FCER1G, SRGN, STXBP3, MILR1, VAMP3, HGF	9
GO_REGULATION_OF_ACTIN_FILAMENT_BASED_PROCESS	-1.75881	0.0303669	ns	ns	ns	ns	PLEK, ACTR3, CTTN, ROCK2, CAPZB, HCLS1, ARHGAP6, AKAP13, WDR1, NCKAP1, PDE4D, ATP1A1, ROCK1, CAPG, SWAP70, ARF1, PDGFA, SDC4, ABL2, RYR2, CNN2, PKP2, EZR, FMN1, ARHGDIB, NCK2, ARPC2, GMFB, RASA1, ARPC4, ARPC5, ARPC1B, MTPN, NCKAP1L, HCK, SRI, PRKCD, S1PR1, MYADM, CDC42EP3, ATP2A2, PDGFRA, SSH1, CAPZA1, PFN1, TWF1, SSH3, ARHGAP18, DLC1, ARPC1A, TMOD3, ILK, ACTR2, WNT11, GPR65, FES, ARPC5L	57	PDE4D	1	CDK5R1, FMN1, MYLK3, SSH2, ARFGEF1, ARAP1, CRK, PPM1F, KCNJ2, FES	10
GO_REGULATION_OF_ANATOMICAL_STRUCTURE_SIZE	-1.83035	0.0225851	ns	ns	ns	ns	DNM2, SRF, FMN1, EZR, RAB11A, HBB, RAB21, ECE1, ARPC1B, MTPN, ARPC5, PAFAH1B1, HSP90AA1, ARPC2, NCK2, GMFB, RASA1, ARPC4, PTGS1, ADCY6, CTTN, SEMA4A, PLEK, ACTR3, NCKAP1, GCH1, WDR1, CAPZB, HCLS1, CAPG, RAB5A, TRPV2, NDEL1, ARF1, SWAP70, RTN4, ALOX12, KAT2B, SCPEP1, ARPC1A, ILK, TMOD3, CDKL5, SLC6A4, TBXA2R, ACTR2, ARPC5L, FGF13, HIF1A, PTEN, P2RX1, GCLM, AQP10, SEMA6B, NCKAP1L, HCK, CDC42EP3, MY…	71	HIF1A, SEMA6B, P2RY1	3	FMN1, RGS2, VAV3, SLC8A1, NDEL1, HRH2, RTN4, CDK5R1, CDKL5, HIF1A, PTEN, IFRD1, ARFGEF1, SSH2, SEMA6B, CCR2, RB1CC1, AQP9, EDNRB	19
GO_REGULATION_OF_APOPTOTIC_SIGNALING_PATHWAY	-1.69282	0.0435715	ns	ns	ns	ns	HGF, PTPN1, STX4, NF1, CD44, NCK2, MMP9, CDKN2D, SEPT4, MADD, SKIL, TRAF7, VNN1, NMT1, SERINC3, PARL, GRINA, USP47, S100A9, YWHAZ, TP53BP2, CTTN, HSPA1B, JAK2, G0S2, THBS1, RIPK3, CTNNB1, TFDP1, BCAP31, IVNS1ABP, STK3, MFF, ARRB2, APAF1, PF4, HIF1A, HYAL2, S100A8, CTNNA1, BCL2L2, TGFBR1, PTPN2, HSPA1A, PPP2R1A, SERPINE1, PTEN, GCLM, HTT, OSM, YWHAG, PRKCD, YWHAB, SRC, SP100	55	HGF, G0S2, HIF1A, OSM	4	HGF, NF1, INHBB, VNN1, RRM2B, S100A9, G0S2, RIPK3, CTNNB1, TXNDC12, DDIT3, CFLAR, HIF1A, S100A8, RB1CC1, SIAH1, PTEN, OSM, HMGB2	19
GO_REGULATION_OF_AUTOPHAGY	-1.63242	0.0549571	ns	ns	ns	ns	RAB1B, RAB20, UBQLN2, PTPN22, SH3GLB1, SNCA, SVIP, RAB33A, GBA, PIKFYVE, EXOC7, CTTN, IFI16, RAB3GAP2, PARL, PIK3CB, QSOX1, LRSAM1, GOLGA2, RAB5A, TBC1D14, DRAM2, ABL2, ATP6V1C1, TRIM13, ATP6V1H, CAPN1, MAP1LC3B, WDFY3, TSPO, DRAM1, GAPDH, RAB3GAP1, SPTLC2, HIF1A, EXOC8, RALB, VPS26A, IFT20, CHMP4B, RRAGA, CSNK2A2, CALCOCO2, HGF, VPS35, NEDD4, SPTLC1	47	TRIM22, HIF1A, HGF, NEDD4	4	PTPN22, TRIM22, CDK5R1, NRBF2, TBC1D14, RB1CC1, ATP6V1C1, VMP1, WDFY3, SPTLC2, HIF1A, MEFV, HGF, VPS35, USP10, SPTLC1	16
GO_REGULATION_OF_BLOOD_CIRCULATION	-1.68198	0.045679	ns	ns	ns	ns	RYR2, PKP2, HSP90AA1, ECE1, JAK2, ATP1A1, PDE4D, ATP2B4, ADCY6, PTGS1, ALOX12, CALM1, MEF2A, CACNA2D1, SCPEP1, ATP1A4, ASPH, KAT2B, KCND3, HIF1A, GSTO1, HBEGF, EPAS1, TBXA2R, AVPR1A, ATP2A2, AHCYL1, SCN1B, P2RX1, SRI, PIK3CG, P2RY1, CALM3, KCNE1, ALOX5	35	PDE4D, HIF1A, P2RY1	3	RGS2, SLC8A1, HRH2, KCNJ2, MEF2A, ASPH, HIF1A, TMEM65	8
GO_REGULATION_OF_BODY_FLUID_LEVELS	-2.22581	0.00106371	ns	ns	ns	ns	KRT1, COPA, SERPINE1, GBA, RAD51B, P2RX1, GNA13, CDC42, PRKCD, F13A1, VCL, SRC, PDGFRA, RHOG, GP9, PROS1, RAC2, CAPZA1, CD59, PIK3CG, CD177, PIK3CB, TLR4, P2RY1, EDNRB, ITGB3, NFE2, F3, MMRN1, F12, PRKAR1A, FCER1G, ILK, GNAQ, GP6, PF4V1, TLN1, VAMP3, GNB1, GPI, ARRB2, ENPP4, PF4, LYN, HIF1A, MYL12A, PRKCA, DTNBP1, GP5, MYL9, CLEC1B, HYAL2, YWHAZ, C1GALT1C1, PLEK, PLSCR1, ADCY6, FERMT3, JAK2, CAPZ…	97	CD59, P2RY1, MMRN1, HIF1A, CLEC1B, PLSCR1, MERTK	7	AKAP10, TLR4, EDNRB, THBD, PRKAR1A, FCER1G, GNAQ, VAMP3, PHF21A, HIF1A, DGKD, HK2, PLSCR1, CLIC1, S100A9, ENTPD1, VAV3, STXBP3, MERTK	19
GO_REGULATION_OF_CATION_TRANSMEMBRANE_TRANSPORT	-1.60767	0.0604276	ns	ns	ns	ns	PDE4D, STOM, SNCA, HTT, PRNP, SRI, ATP2B4, SCN1B, ARF1, PIK3CG, KCNE1, OXSR1, CALM3, GNB5, CALM1, RYR2, DNM2, CACNA2D1, ASPH, FKBP1A, F2RL3, MMP9, GSTO1, LYN, NEDD4, CAPN3, CAB39, PCSK9	28	PDE4D, STOM, NEDD4	3	SLC8A1, KCNE3, KCNJ2, ASPH, SLC31A2, CAB39	6
GO_REGULATION_OF_CELL_GROWTH	-1.59271	0.0631991	ns	ns	ns	ns	CTDP1, USP47, BCL6, RTN4, ALOX12, CSNK2A1, S100A9, TRPV2, NDEL1, ACVR1B, ING1, EXOSC4, IP6K2, CTTN, SEMA4A, NME6, SERTAD3, PAFAH1B1, MTPN, SDCBP, TSG101, RAB21, WFDC1, RAB11A, FBP1, CPNE5, ADAM15, TRIM40, KIAA1109, DERL2, SRF, DNM2, CDKN2D, MACF1, FOXK1, CDKN1A, TGFBR1, CDC42, ACSL4, AVPR1A, SEMA6B, CCDC85B, DCUN1D3, PPP2R1A, PPARG, GAS2L1, WNT11, BLZF1, HYAL2, FGF13, HBEGF, CDKL5, ITSN2, PTPRJ, …	58	EXOSC4, ACSL4, SEMA6B	3	CDK5R1, BCL6, RTN4, S100A9, NDEL1, SERTAD3, RPS6KA3, CDKN1B, HTRA1, CCR2, ACSL4, ADAM10, SEMA6B, IFRD1, PPARG, CDKL5, ITCH, ITSN2, H2AFY, S100A8	20
GO_REGULATION_OF_CELL_MATRIX_ADHESION	-1.87437	0.0179731	ns	ns	ns	ns	ADAM15, ILK, SRC, THBS1, FMN1, ARHGAP6, SDC4, PTPRJ, ROCK2, PTEN, DLC1, SERPINE1, LIMS1, PIK3CB, RASA1, MACF1, BCL6, SLK, NF1, ROCK1	20		0	FMN1, PTEN, BCL6, PPM1F, NF1	5
GO_REGULATION_OF_CELL_MORPHOGENESIS	-1.68944	0.0443441	ns	ns	ns	ns	ZEB2, SSH3, VDAC3, ARHGAP18, TBC1D20, SEMA6B, PTEN, GNA13, HTT, ANKRD27, CDC42, SRC, CDC42EP3, SGSM3, IFT20, NEDD4, TBC1D15, FES, DNM3, DLC1, TBC1D7, SPARC, ILK, NDEL1, TRPV2, CFL1, ENPP2, SEMA4A, CTTN, RAB21, ARPC2, COCH, PAFAH1B1, SRF, ANXA1, SKIL, NR2E1, EFNA1, TGFB1I1, SSH1, TGFBR1, PDLIM5, MACF1, GDI1, TBC1D13, LIMS1, HCK, MARCKS, MAP2K1, MYO10, MYADM, ITSN2, CDKL5, FGF13, MAP4, DAB2, TBC1D1…	75	SEMA6B, NEDD4, TBC1D8, RHOU	4	BRWD3, SSH2, SEMA6B, PTEN, IFRD1, CCR2, ZMYM2, FES, NDEL1, CDK5R1, EFNA1, ARAP1, ITSN2, SEPT7, CDKL5, ARHGAP15, TBC1D14, FGR, RTN4, FGD4, CTNNB1, PDZD8, TBC1D30	23
GO_REGULATION_OF_CELL_PROJECTION_ASSEMBLY	-1.78146	0.0279523	ns	ns	ns	ns	TBC1D7, FNBP1L, PLD1, DNM3, SRF, DNM2, MAP4, ARPC2, HSP90AA1, IFT20, SGSM3, TBC1D15, CAPZB, CDC42, PRKCD, HTT, MYO10, NCKAP1, CDC42EP3, SRC, TBC1D8, TBC1D20, SSH3, TBC1D13, VDAC3, RAB5A, SSH1, TBC1D14, RAC2, RHOG, TGFBR1, PFN1	32	TBC1D8	1	TBC1D30, SEPT7, ARAP1, SSH2, TBC1D14	5
GO_REGULATION_OF_CELL_PROJECTION_ORGANIZATION	-1.51937	0.0834892	ns	ns	ns	ns	MACF1, PDLIM5, TBC1D13, GDI1, NR2E1, EFNA1, RHOG, SSH1, RAC2, TGFBR1, MYO10, PRKCD, FIG4, MAP2K1, MARCKS, FGF13, VIM, CDKL5, ITSN2, TMEM30A, KAT2B, MAP4, RTN4, TBC1D14, CAPZB, TBC1D8, HSP90AA1, HGF, RAB11A, ABL2, FNBP1L, EZR, CPNE5, DNM2, TRPC6, SSH3, ZEB2, VDAC3, PFN1, LGALS1, HTT, CDC42, ANKRD27, SRC, CDC42EP3, TBC1D20, SCN1B, SEMA6B, PTEN, LYN, STK24, FES, IFT20, SGSM3, NEDD4, TBC1D15, TBC1D7,…	82	TBC1D8, HGF, SEMA6B, NEDD4	4	EFNA1, ARAP1, SEPT7, CDKL5, ITSN2, RTN4, TBC1D14, HGF, TBC1D30, FBXO38, RAB8B, CCR2, SSH2, SEMA6B, PTEN, IFRD1, FES, CDK5R1, NDEL1	19
GO_REGULATION_OF_CELL_SHAPE	-1.59772	0.0619857	ns	ns	ns	ns	ANXA1, EZR, DLC1, RASA1, PARVB, FES, COCH, FGD4, GNA13, TTBK2, MYO10, CDC42EP3, HCK, SEMA4A, RHOU, ARHGAP18, FGR	17	RHOU	1	FES, SEPT7, FGD4, ARAP1, BRWD3, ARHGAP15, FGR	7
GO_REGULATION_OF_CELL_SUBSTRATE_ADHESION	-1.66198	0.0500281	ns	ns	ns	ns	RASA1, ARPC2, SLK, NF1, ILK, ADAM15, FMN1, PTPRJ, SDC4, DNM2, DLC1, PIK3CB, MACF1, BCL6, LGALS1, RAC2, ROCK1, THBS1, SRC, FLNA, CDC42, ARHGAP6, MYADM, JAK2, ROCK2, PTEN, LIMS1, SERPINE1	28		0	NF1, FMN1, BCL6, PPM1F, PTEN	5
GO_REGULATION_OF_CELLULAR_COMPONENT_SIZE	-1.62734	0.0558682	ns	ns	ns	ns	EZR, FMN1, SRF, DNM2, ARPC4, ARPC2, NCK2, RASA1, GMFB, HSP90AA1, ARPC5, PAFAH1B1, ARPC1B, MTPN, RAB21, RAB11A, HCLS1, CAPZB, WDR1, NCKAP1, ACTR3, PLEK, SEMA4A, CTTN, SWAP70, RTN4, ARF1, NDEL1, RAB5A, TRPV2, CAPG, TMOD3, ILK, ARPC1A, HIF1A, FGF13, ARPC5L, ACTR2, CDKL5, PRKCD, MYADM, CDC42EP3, HCK, NCKAP1L, SEMA6B, AQP10, PTEN, SSH3, TWF1, MACF1, ARHGAP18, SSH1, AQP9, PFN1, CAPZA1	55	HIF1A, SEMA6B	2	FMN1, VAV3, CDK5R1, RTN4, NDEL1, HIF1A, CDKL5, CCR2, SEMA6B, SSH2, IFRD1, ARFGEF1, PTEN, AQP9, RB1CC1	15
GO_REGULATION_OF_CELLULAR_RESPONSE_TO_GROWTH_FACTOR_STIMULUS	-1.66745	0.048415	ns	ns	ns	ns	NEDD4, SLC9A6, PTPN1, SDCBP, HIF1A, DNM2, HSPA5, HHEX, UBC, ITGB3, SPRY2, DAB2, ILK, HIPK2, SKIL, ARNT, MYOF, TGFBR1, CD63, LRG1, TGFB1I1, NEO1, LTBP1, NPTN, PCSK6, MTMR4, RBPJ, CTNNB1, THBS1, FBN1, ADAMTS3	31	NEDD4, HIF1A, LRG1, ADAMTS3	4	HIF1A, UBC, RNF111, SMURF2, HTRA1, LRG1, RBPJ, CDKN2B, CTNNB1	9
GO_REGULATION_OF_CHEMOTAXIS	-1.60593	0.0605332	ns	ns	ns	ns	S1PR1, THBS1, PDGFRA, SEMA6B, NCKAP1L, SERPINE1, SEMA4A, STX3, PADI2, PTPN2, SWAP70, RAC2, CCL5, PDGFB, CCR1, PPBP, F3, CXCL1, C3AR1, CYP19A1, LYN, PF4V1, PF4, STX4	24	SEMA6B	1	CCR2, ADAM10, SEMA6B, STX3, IL16, PPM1F, CCR1, CYP19A1	8
GO_REGULATION_OF_CYSTEINE_TYPE_ENDOPEPTIDASE_ACTIVITY	-1.78196	0.0279566	ns	ns	ns	ns	GPI, ARRB2, APAF1, NAIP, BCAP31, HGF, MMP9, CD44, DNAJB6, CDKN2D, MICAL1, F3, RPS6KA1, S100A8, ASPH, DLC1, NLRP3, POR, MAP3K5, REST, S100A9, NLRC4, NLRP12, CSNK2A1, ALOX12, USP47, HIP1, PPARG, P2RX1, IFI16, IFT57, SRC, THBS1, SERPINB9, SNCA, JAK2, HTT, VCP	38	HGF, POR	2	NAIP, HGF, MEFV, S100A8, ASPH, CDKN1B, RPS6KA3, PPM1F, POR, S100A9, NLRC4, PPARG	12
GO_REGULATION_OF_CYTOKINE_PRODUCTION	-1.51134	0.0870442	ns	ns	ns	ns	PANX1, FGR, PGLYRP2, IL27, CLEC6A, IL6ST, IFI16, CTNNB1, THBS1, RIPK3, PDE4D, JAK3, HSPA1B, NR4A3, ZC3HAV1, RUNX1, HGF, IRAK3, IGF2BP3, MAPK14, IL4R, EZR, AKIRIN2, CLEC5A, TLR4, IQGAP1, MAPKAPK2, GBA, TLR5, ASB1, NMI, C3AR1, UBC, FCER1G, IL18R1, RARA, STAT5B, IL17RA, NLRP12, BCL6, PRNP, TLR8, RABGEF1, TMEM173, PTPN22, JAK2, CEBPB, SYK, BTK, TRIM25, LILRB1, ZFP36, UBE2J1, REL, ARNT, DHX36, ANXA1, …	86	PDE4D, TLR2, HGF, IL18R1, IL1RL1, FFAR3, HIF1A	7	FGR, CLEC6A, ADAM8, CTNNB1, RIPK3, TLR2, HGF, IRAK3, SRGN, MAPK14, IL4R, INHBB, NFAM1, CLEC5A, TLR4, HMGB2, TLR6, ITCH, MEFV, UBC, FCER1G, IL18R1, IL17RA, BCL6, TLR8, CASP5, PTPN22, CLEC4E, CEBPB, TRIM25, REL, TLR1, FLOT1, IRF8, CYP1B1, LITAF, SLC11A1, CCR2, PELI1, HIF1A, DDIT3, TRIM38	42
GO_REGULATION_OF_CYTOKINE_SECRETION	-1.94	0.0131578	-1.81177	0.0602751	ns	ns	TNFSF4, FFAR2, CD58, HYAL2, LYN, SYK, LILRB1, MAPK14, IL4R, LGR4, EZR, TLR1, ANXA1, NLRP3, FGR, PANX1, IFNAR1, CLEC5A, IL17RA, TRIM6, TLR4, NLRP12, IL10, CLEC6A, TLR8, RABGEF1, SRC, PTPN22, TLR5	29	TLR2, IL1RL1	2	TLR6, TLR2, CLEC4E, MAPK14, IL4R, SRGN, TLR1, FGR, CLEC5A, IL17RA, TLR4, CLEC6A, TLR8, CASP5, PTPN22, CCR2	16
GO_REGULATION_OF_CYTOPLASMIC_TRANSPORT	-1.6893	0.0442568	ns	ns	ns	ns	RAB21, NF1, STX1A, ZC3H3, HSP90AA1, UGCG, MAPK14, UBE2J1, F2RL3, NFKBIA, FKBP1A, RAB3GAP1, SUPT6H, SNX3, RYR2, DERL2, G3BP2, EZR, UBE2D3, RAB5A, PARL, ARF1, NLRP12, RHOU, DNAJC13, SNX12, YIPF5, FBXW11, JAK2, FLNA, HCLS1, TMEM173, PDE4D, SVIP, BCAP31, CSNK2A2, CAPN3, VPS35, MAVS, NEDD4, TOR1A, LYN, CYB5R1, RGS19, HYAL2, NKAP, GSTO1, SNAPIN, PPP1R12A, ACSL3, ASPH, UBR5, IWS1, IL18R1, NLRP3, TMEM30A…	80	TLR2, UGCG, RHOU, PDE4D, NEDD4, IL18R1	6	NF1, TLR2, UGCG, MAPK14, SLC8A1, VPS35, PPP1R12A, ACSL3, ASPH, IL18R1, GNAQ, TLR4, LITAF, SORL1	14
GO_REGULATION_OF_CYTOSKELETON_ORGANIZATION	-1.67465	0.047207	ns	ns	ns	ns	WDR1, AKAP13, HCLS1, ARHGAP6, CAPZB, FLNA, CAMSAP3, DYNLT1, CTNNB1, EML2, NCKAP1, CHMP2A, ACTR3, PLEK, CTTN, ROCK2, SWAP70, ARF1, GOLGA2, NLRC4, S100A9, CAPG, ROCK1, CHMP4C, SDC4, ABL2, FMN1, EZR, CHMP2B, PDGFA, ARPC4, NCK2, ARPC2, RASA1, GMFB, ARPC1B, MTPN, ARPC5, PAFAH1B1, CLIC4, MDM1, CHMP4B, SUN2, TAOK1, RAB11A, ARHGDIB, S1PR1, MYADM, NEXN, PRKCD, CDC42, PDGFRA, CDC42EP3, SNCA, PPP2R1A, HCK, …	83	CDK5RAP2	1	CTNNB1, NEK7, CDK5R1, NLRC4, S100A9, FMN1, CDKN1B, RGS2, KPNB1, MYLK3, ARAP1, CRK, SSH2, ARFGEF1, PPM1F, S100A8, HAUS4, FES	18
GO_REGULATION_OF_CYTOSOLIC_CALCIUM_ION_CONCENTRATION	-1.50372	0.0895006	ns	ns	ns	ns	TBXA2R, GNB1, BCAP31, GNA15, CD55, C3AR1, TRPC6, CACNA2D1, CCR1, RYR2, ABL2, PROK2, P2RY1, EDNRB, NPTN, SWAP70, PIK3CG, ATP2B4, PDGFRA, TRPM2, JAK3, AVPR1A, S1PR1, GNA13, JAK2	25	P2RY1	1	CD55, PTPRC, DDIT3, CCR1, EDNRB, SLC8A1, CCR2	7
GO_REGULATION_OF_DEPHOSPHORYLATION	-1.68367	0.0455143	ns	ns	ns	ns	SWAP70, PPP6R3, IQGAP1, ROCK1, CALM3, JAK2, PPP1R11, HTT, PRKCD, EIF2AK2, CAMSAP3, CSRNP2, RIPK3, YWHAB, SMPD1, PPP2R1A, CD2BP2, GBA, NCKAP1L, PLEK, ROCK2, PPP1R15A, CALM1, PPP1R14A, FKBP1A, DLC1, PPP1R12A, FKBP15	28		0	PPP2R5A, RIPK3, PPP1R2, CD2BP2, CD300A, PPP1R12A	6
GO_REGULATION_OF_DNA_TEMPLATED_TRANSCRIPTION_IN_RESPONSE_TO_STRESS	-1.77575	0.0282908	-1.8497	0.053552	ns	ns	RBPJ, RPS6KA1, HSPA5, UBC, ARNT, UBE2D3, HIF1AN, EPAS1, NEDD4, NCK2, HIF1A, PPP1R15A, CEBPB	13	NEDD4, HIF1A	2	RBPJ, UBC, RPS6KA3, ATF6, HIF1A, DDIT3, CEBPB	7
GO_REGULATION_OF_ENDOCYTOSIS	-2.01807	0.00850995	ns	ns	ns	ns	ABL2, PACSIN2, SNX3, FCER1G, DAB2, PLD1, LILRB1, STON1, DNM2, VPS28, TOR1A, SYK, RUFY1, MERTK, SDCBP, TSG101, RAB21, PCSK9, PTPN1, ARRB2, ATAD1, RAB4A, STON2, UBQLN2, SRC, SNCA, RABGEF1, SERPINE1, NCKAP1L, HCK, PTEN, SCYL2, PPARG, HIP1, SNX12, RAB4B, PIK3CB, ARF1, LRSAM1, FLOT1, SNX17, RAB27A, RAB5A, PROS1, FGR, ZFYVE16, CD63	47	MERTK	1	CD300A, FCER1G, MERTK, SLC11A1, PTEN, PPARG, FLOT1, FGR, ZFYVE16	9
GO_REGULATION_OF_EPITHELIAL_CELL_MIGRATION	-1.9343	0.0133172	ns	ns	ns	ns	SP100, SRC, THBS1, SEMA4A, ADAM9, ROCK2, MACF1, ALOX12, ENPP2, NR2E1, EFNA1, PFN1, CD63, SPARC, PDGFB, STARD13, ANXA3, ITGB3, MAPK14, PDCD10, HIF1A, MMP9, PRKCA, HBEGF, NF1, RAB11A	26	ANXA3, HIF1A	2	CCR2, EFNA1, PPM1F, MAPK14, HIF1A, NF1	6
GO_REGULATION_OF_EPITHELIAL_CELL_PROLIFERATION	-1.5504	0.0742433	ns	ns	ns	ns	PEX2, HIF1A, PRKCA, NFIB, ITGB3, F3, CCL5, SPARC, LRG1, TGFBR1, EDNRB, RB1, IFT57, LIMS1, PTEN, CDC42, WFDC1, NR4A3, NF1, PDCD10, TGFA, PDGFB, ARNT, CDC73, TINF2, THBS1, CTNNB1	27	HIF1A, LRG1, ARG1	3	HIF1A, LRG1, HTRA1, EDNRB, CDKN2B, PTEN, HMGB2, NF1, CDKN1B, CTNNB1	10
GO_REGULATION_OF_ERK1_AND_ERK2_CASCADE	-1.55721	0.0738153	ns	ns	ns	ns	CCR1, SPRY2, PDGFA, CCL5, PDGFB, ATP6AP1, EZR, ECE1, PTPN1, ARRB2, LYN, CD44, SYK, PRKCA, DUSP3, PTEN, PTPN22, SRC, PDGFRA, PDGFC, TNFAIP8L3, PTPN2, NPTN, DNAJC27, NLRP12, TLR4, P2RY1	27	P2RY1	1	CCR1, PTEN, CHI3L1, PTPN22, TNFAIP8L3, DUSP1, TLR4	7
GO_REGULATION_OF_EXOCYTOSIS	-1.94701	0.0126211	ns	ns	ns	ns	RAB3GAP1, RAB3C, IL4R, FCER1G, CHMP6, ANXA1, SDC4, PLB1, SYTL4, ATP6AP1, LAMP1, STX1A, VAMP3, STX4, NSF, VPS4A, RAB21, TSG101, CEACAM1, SDCBP, RALB, FES, SYK, LYN, CHMP2A, RABGEF1, SNCA, ATP2A2, RAB27B, AP1G1, SYTL3, FGR, RAC2, RAB5A, RAB27A, REST, ARF1	37	CEACAM1	1	IL4R, FCER1G, PLB1, CD300A, VAMP3, STXBP3, FES, TRIM9, AP1G1, CCR2, SYTL3, FGR	12
GO_REGULATION_OF_EXTENT_OF_CELL_GROWTH	-1.50117	0.0904695	ns	ns	ns	ns	ILK, SEMA4A, DNM2, CTTN, SEMA6B, SRF, PAFAH1B1, FGF13, MACF1, RTN4, RAB11A, CDKL5, NDEL1, TRPV2, RAB21	15	SEMA6B	1	CCR2, IFRD1, SEMA6B, CDK5R1, RTN4, CDKL5, NDEL1	7
GO_REGULATION_OF_EXTRINSIC_APOPTOTIC_SIGNALING_PATHWAY	-1.88206	0.0171642	ns	ns	ns	ns	STK3, HGF, STX4, NF1, PF4, HYAL2, CTNNA1, MADD, SKIL, TGFBR1, HSPA1A, SERPINE1, PPP2R1A, PTEN, CTTN, GCLM, HTT, HSPA1B, G0S2, THBS1, SRC, SP100	22	HGF, G0S2	2	HGF, NF1, CFLAR, RB1CC1, PTEN, HMGB2, G0S2	7
GO_REGULATION_OF_EXTRINSIC_APOPTOTIC_SIGNALING_PATHWAY_VIA_DEATH_DOMAIN_RECEPTORS	-1.77246	0.0284308	ns	ns	ns	ns	MADD, SP100, THBS1, SKIL, HGF, STK3, SERPINE1, NF1, STX4, PTEN	10	HGF	1	CFLAR, HMGB2, HGF, NF1, PTEN	5
GO_REGULATION_OF_FAT_CELL_DIFFERENTIATION	-1.49314	0.0932158	ns	ns	ns	ns	SORT1, CEBPB, STK3, TGFB1I1, METRNL, SH3PXD2B, MAPK14, CCDC85B, PPARG	9	SORT1	1	SORT1, DDIT3, CEBPB, SH3PXD2B, MAPK14, PPARG	6
GO_REGULATION_OF_INNATE_IMMUNE_RESPONSE	-1.86851	0.0186103	-1.93656	0.0341903	ns	ns	HSPA1B, FBXW11, JAK2, TMEM173, PSMD5, STAT2, PTPN22, PSMD7, SERPINB9, PLSCR1, PSMD12, FLOT2, MARCO, IFI16, ITGAM, CDC37, TLR8, NRAS, PIK3AP1, CLEC6A, NLRC4, PGLYRP2, UBE2D3, STAT5B, FGR, TLR1, IRAK2, PSMD2, IFNGR1, MAP2K6, NFKBIA, IRAK3, LILRB1, IFNAR2, SYK, BTK, COCH, KRAS, PTPN1, SOCS3, ZC3HAV1, TLR5, PRKCD, AP1G1, SRC, HSPA1A, CLEC4D, HCK, MAPKAPK2, PPARG, PSMD1, PSMA6, PSMD6, PTPN2, PSMC6, TR…	76	PLSCR1, SOCS3, TLR2, CLEC4D	4	PTPN22, IFNGR2, ADAM8, PLSCR1, TLR8, CLEC6A, NLRC4, FGR, TLR1, RPS6KA3, IFNGR1, MAP2K6, CHUK, IRAK3, IRAK4, CLEC4E, SOCS3, TLR2, PIAS1, HMGB2, AP1G1, CLEC4D, PPARG, FLOT1, TLR4, FCER1G, UBC, CD1D, TLR6, ITCH, PELI1	31
GO_REGULATION_OF_INTERLEUKIN_8_PRODUCTION	-1.56601	0.0710594	ns	ns	ns	ns	ANXA1, TLR5, IL10, HSPA1B, HYAL2, TLR4, PTPN22, CD58, SERPINE1, FFAR2, HSPA1A, TLR8, MAVS	13	TLR2	1	DDIT3, TLR4, PTPN22, TLR8, TLR2	5
GO_REGULATION_OF_INTRINSIC_APOPTOTIC_SIGNALING_PATHWAY	-1.62526	0.0563738	ns	ns	ns	ns	NCK2, HIF1A, CD44, MMP9, BCAP31, IVNS1ABP, PTPN1, SEPT4, BCL2L2, SKIL, S100A8, CDKN2D, GRINA, PTPN2, USP47, PARL, S100A9, SERINC3, VNN1, RIPK3, SRC, HSPA1A	22	HIF1A	1	HIF1A, TXNDC12, DDIT3, S100A8, RRM2B, S100A9, SIAH1, VNN1, RIPK3	9
GO_REGULATION_OF_ION_TRANSPORT	-1.64559	0.0533015	ns	ns	ns	ns	STOM, CTNNB1, PDE4D, THBS1, ATP1A1, JAK3, ATP2B4, CLIC1, TRPC6, DNM2, FKBP1A, F2RL3, MAP2K6, CLIC4, GRK6, MMP9, ORAI1, PCSK9, CYBB, AHCYL1, SNCA, ACSL4, PRKCD, AVPR1A, P2RY1, PIK3CG, CD63, KCNE1, KCNC4, ASPH, GSTO1, SCN8A, CRBN, WDR1, PRNP, CACNA1E, ARF1, KCNK13, TRPV2, GNB5, KIF5B, RYR2, PKP2, PDGFB, RAB3GAP1, LILRB1, CCR1, SYK, BEST1, HTT, SRI, P2RX1, SCN1B, LRRC8C, VDAC3, MAOB, CALM3, OXSR1, C…	73	STOM, PDE4D, ARG1, ACSL4, P2RY1, NEDD4	6	CTNNB1, KCNE3, CLIC1, MAP2K6, ACSL4, ASPH, SLC31A2, SLC8A1, KCNK13, KCNJ15, CCR1, BEST1, SCN9A, KCNJ2, VAMP3, CAB39	16
GO_REGULATION_OF_LEUKOCYTE_APOPTOTIC_PROCESS	-1.67194	0.0480404	ns	ns	ns	ns	BCL6, LYN, IL10, BTK, HIF1A, MERTK, NR4A3, CCL5, HCLS1, JAK3, ANXA1, RIPK3, FCER1G, PTEN, LILRB1	15	HIF1A, MERTK	2	BCL6, HIF1A, MERTK, RIPK3, FCER1G, ADAM8, PTEN	7
GO_REGULATION_OF_LEUKOCYTE_DEGRANULATION	-1.9899	0.00915024	ns	ns	ns	ns	FCER1G, FES, LYN, SYK, AP1G1, VAMP3, FGR, STX4, LAMP1, CEACAM1, RABGEF1, IL4R, RAC2	13	CEACAM1	1	FCER1G, FES, CD300A, CCR2, AP1G1, VAMP3, FGR, IL4R	8
GO_REGULATION_OF_LEUKOCYTE_MIGRATION	-1.65537	0.0513273	ns	ns	ns	ns	CCL5, ANXA1, CCR1, PPBP, LYN, CXCL1, C3AR1, CYP19A1, PF4, PF4V1, RIPK3, THBS1, RABGEF1, SERPINE1, NCKAP1L, SELP, SWAP70, PADI2, RAC2	19		0	CD300A, CCR1, CYP19A1, RIPK3, ADAM10, CCR2, ADAM8	7
GO_REGULATION_OF_LIPASE_ACTIVITY	-1.63465	0.0550447	ns	ns	ns	ns	GNA15, SORT1, POR, GNAQ, SNCA, PDGFRA, PRKCD, ARHGAP6, ANXA1, ABL2, AVPR1A, CCL5, GNA13, MARCKS	14	SORT1, POR	2	SORT1, POR, GNAQ, RGS2, ABHD5	5
GO_REGULATION_OF_LIPID_BIOSYNTHETIC_PROCESS	-1.54973	0.0742869	ns	ns	ns	ns	ACSL3, PDGFA, TSPO, AKR1C3, PDGFB, ANXA1, DHCR7, POR, ORMDL2, ERLIN2, REST, LDLR, AVPR1A, SAMD8, PRKCD, ATP1A1, INSIG2, ERLIN1	18	POR, ERLIN1	2	ACSL3, NSMAF, POR, PDK4, SAMD8	5
GO_REGULATION_OF_LIPID_KINASE_ACTIVITY	-1.54851	0.074101	ns	ns	ns	ns	FGR, TNFAIP8L3, SRC, PDGFRA, RB1, LYN, PDGFB, CDC42	8		0	VAV3, FGR, TNFAIP8L3, NRBF2, PPP2R5A	5
GO_REGULATION_OF_LIPID_METABOLIC_PROCESS	-1.56465	0.0710342	ns	ns	ns	ns	LDLR, INSIG2, ATP1A1, SAMD8, FGR, GK, TNFAIP8L3, DHCR7, STAT5B, ARF1, PDGFA, PDGFB, ANXA1, SPTLC1, NR4A3, PPARG, SRC, PDGFRA, SNCA, ERLIN1, AVPR1A, PRKCD, CDC42, POR, ORMDL2, REST, RB1, PIK3CG, ERLIN2, AKR1C3, TSPO, ACSL3, DLD, TBL1XR1, LYN, SPTLC2	36	ERLIN1, POR	2	ABHD5, SAMD8, PPP2R5A, FGR, TNFAIP8L3, PDK4, NSMAF, VAV3, SPTLC1, PPARG, PDE3B, POR, NRBF2, ACSL3, H2AFY, SPTLC2	16
GO_REGULATION_OF_MAP_KINASE_ACTIVITY	-1.87407	0.0179259	ns	ns	ns	ns	FPR1, ILK, S100A12, PTPRJ, STK38, UBC, HYAL2, DBNL, DTNBP1, LYN, DUSP16, SMPD1, SORL1, SRC, EIF2AK2, PRKCD, MAP2K1, GBA, MAPKAPK2, PPP2R1A, TLR4, MAP3K8, DUSP18, PIK3CB, DUSP22, ZEB2, PIK3CG, TGFBR1, EFNA1, IRAK2, MADD, PDGFB, IRAK3, PDGFA, SPRY2, MAPK14, MAP2K6, DUSP3, PDCD10, TGFA, SYK, NF1, PTPN1, HGF, KRAS, TSG101, PDGFC, TRIB1, PTPN22, THBS1, JAK2, ADAM9, GADD45A, KIDINS220, MAP3K13, PROK2, …	59	HGF, GADD45A	2	S100A12, IGF1R, UBC, TLR6, CRK, SORL1, TLR4, MAP3K8, DUSP1, GADD45B, MAP3K3, EFNA1, RGS2, CD300A, IRAK3, MAPK14, MAP2K6, NF1, HGF, PTPN22, ADAM8, HIPK3, MAP3K13	23
GO_REGULATION_OF_MAST_CELL_ACTIVATION	-1.98831	0.00919482	ns	ns	ns	ns	RABGEF1, IL4R, RAC2, PLSCR1, VAMP3, FGR, NR4A3, LYN, MILR1, SYK, FCER1G, FES	12	PLSCR1	1	IL4R, PLSCR1, VAMP3, FGR, CD300A, MILR1, FCER1G, FES	8
GO_REGULATION_OF_MAST_CELL_ACTIVATION_INVOLVED_IN_IMMUNE_RESPONSE	-1.75741	0.0302262	ns	ns	ns	ns	FES, VAMP3, FGR, FCER1G, RAC2, SYK, LYN, IL4R, RABGEF1	9		0	FES, VAMP3, FGR, FCER1G, IL4R, CD300A	6
GO_REGULATION_OF_METAL_ION_TRANSPORT	-1.61741	0.0577423	ns	ns	ns	ns	CAPN3, CAB39, NEDD4, ARRB2, LYN, GSTO1, CACNA2D1, ASPH, MYLK, TSPO, CALM1, CCL5, CALM3, OXSR1, CD63, KCNE1, PIK3CG, SCN1B, SRI, P2RX1, HTT, AHCYL1, SNCA, PCSK9, BEST1, ORAI1, FKBP1A, F2RL3, CCR1, TRPC6, DNM2, LILRB1, KIF5B, RYR2, PKP2, PDGFB, GNB5, TRPV2, ARF1, PRNP, ATP2B4, JAK3, STOM, CTNNB1, PDE4D, ATP1A1	46	NEDD4, STOM, PDE4D	3	CAB39, SLC31A2, ASPH, KCNJ2, BEST1, CCR1, KCNE3, SLC8A1, CTNNB1	9
GO_REGULATION_OF_NEUROLOGICAL_SYSTEM_PROCESS	-1.67548	0.0471802	-1.68807	0.0835541	ns	ns	EDNRB, IL10, DICER1, HGF, AVPR1A, MGLL, PTEN, FIG4	8	HGF	1	EDNRB, ACPP, DICER1, HGF, PTEN	5
GO_REGULATION_OF_NUCLEOTIDE_METABOLIC_PROCESS	-1.48088	0.097941	ns	ns	ns	ns	PRKAG1, TSPO, ADCY3, ECD, GABBR1, STAT3, ARNT, FBP1, CALM1, PF4, NF1, TBL1XR1, ECE1, PRKCA, P2RY13, GPR65, HIF1A, ADCY6, GNAI3, THBS1, PDE4D, SNCA, VCP, ME2, CALM3, CAP1, EDNRB	27	HIF1A, PDE4D	2	STAT3, NF1, HIF1A, CCR2, CAP1, EDNRB	6
GO_REGULATION_OF_OSSIFICATION	-1.55145	0.0743869	ns	ns	ns	ns	CLIC1, DDX5, IL6ST, AREG, RBPJ, KL, S1PR1, CHSY1, CTNNB1, HGF, HIF1A, CEBPB, TWIST2, CCR1, ATP6AP1, ILK	16	KL, HGF, HIF1A	3	CLIC1, RBPJ, KL, SLC8A1, CHSY1, CTNNB1, HGF, HIF1A, CEBPB, SRGN, CCR1, RASSF2	12
GO_REGULATION_OF_PEPTIDASE_ACTIVITY	-1.8459	0.0208505	ns	ns	ns	ns	CDKN2D, TFPI, AKIRIN2, WFDC1, HGF, NAIP, MMP9, CD44, IFI16, SERPINB9, THBS1, VCP, JAK2, MAP3K5, NLRC4, S100A9, NLRP12, CSNK2A1, USP47, COL6A3, ALOX12, TIMP1, F3, SPINT2, SERPINB6, MICAL1, S100A8, ASPH, DLC1, PCOLCE2, RPS6KA1, STAT3, NLRP3, APAF1, GPI, ARRB2, BCAP31, CAST, CR1, DNAJB6, P2RX1, HIP1, PPARG, IFT57, SERPINE1, SNCA, APLP2, SORL1, SRC, SERPINB1, TIMP4, HTT, CST7, PROS1, POR, REST	56	HGF, POR	2	CDKN1B, RPS6KA3, HGF, NAIP, CSTA, NLRC4, S100A9, CARD16, S100A8, ASPH, STAT3, MEFV, PPARG, SORL1, SERPINB1, PPM1F, POR	17
GO_REGULATION_OF_PEPTIDYL_TYROSINE_PHOSPHORYLATION	-1.84798	0.0207634	ns	ns	ns	ns	CCL5, PDGFB, STAT3, ITGB3, PDGFA, NCK2, TGFA, SYK, CD44, LYN, YES1, HYAL2, MVP, LRRK1, HGF, SAMSN1, SOCS3, PTPN1, SH3BP5, ARRB2, HCLS1, PRKCD, OSM, ABI1, JAK2, PDGFC, PTK6, SRC, PPP2R1A, PTPN2, IL6ST, ENPP2, EFNA1, IFNAR1, IL22RA2	35	HGF, SAMSN1, SOCS3, OSM	4	CD300A, STAT3, HGF, SAMSN1, SOCS3, OSM, RAP2C, EFNA1	8
GO_REGULATION_OF_PHAGOCYTOSIS	-1.49676	0.0919332	ns	ns	ns	ns	MERTK, SYK, FGR, RAB27A, PROS1, FCER1G, SNX3, PPARG, PTEN, DNM2, PLD1, NCKAP1L, HCK	13	MERTK	1	MERTK, FGR, FCER1G, CD300A, PPARG, PTEN, SLC11A1	7
GO_REGULATION_OF_PLASMA_MEMBRANE_ORGANIZATION	-2.12104	0.00337735	ns	ns	ns	ns	KIF5B, PRKCD, RAMP3, STX7, SH3GLB1, DAB2, EZR, ACSL3, DNM2, STX3, S100A9, VPS4A, RHOG, STX4	14		0	PPP2R5A, NUMB, ACSL3, STX3, S100A9	5
GO_REGULATION_OF_PROTEIN_CATABOLIC_PROCESS	-1.63875	0.0540896	-1.70424	0.0804259	ns	ns	TIMP1, RCHY1, GOLGA2, CSNK2A1, PSMD12, AGAP2, MDM4, RGP1, SNX12, ADAM9, FLNA, VCP, PSMD5, SVIP, TRIB1, PSMD7, SDCBP, NSF, PCSK9, PLK3, UBE2J1, CHFR, IRAK3, N4BP1, SNX3, DERL2, TRIM40, RAB1A, EZR, PSMD2, PSMC5, IL10, PSMD6, PSMC6, RB1, SNX1, GBA, PSMD1, PTEN, PSMA6, TIMP4, AZIN1, UBQLN2, CDC42, SORL1, SEC22B, CSNK2A2, BCAP31, NEDD4, TIPARP, PSMD13, UBC, NDFIP1, VPS28, PSMD11, ZNF207, PSMC1, DAB2	58	NEDD4	1	ADAM8, RNF144B, IRAK3, N4BP1, CDKN1B, DUSP1, PTEN, PIAS1, SORL1, ITCH, FBXL5, UBC	12
GO_REGULATION_OF_PROTEIN_COMPLEX_ASSEMBLY	-1.52167	0.0826035	ns	ns	ns	ns	ARPC5L, FES, CRBN, CLIP1, ACTR2, PSMC1, TMOD3, ARPC1A, PSMC6, TLR4, ARHGAP18, TWF1, PSMC5, CAPZA1, PFN1, EIF2AK2, SRC, SORL1, SH3GLB1, SNCA, CDC42EP3, MYADM, CDC42, ANKRD27, PRKCD, MAPRE1, HCK, NCKAP1L, LCP1, MTPN, ARPC1B, RALB, ARPC5, HSP90AA1, GMFB, RASA1, NCK2, ARPC2, ARPC4, STX1A, CHMP4B, FMN1, SRF, CHMP2B, ARF1, SELP, CAPG, GTF2F2, CHMP4C, NCKAP1, SVIP, EML2, CTNNB1, CAPZB, VCP, HCLS1, CTTN,…	60		0	FES, TLR6, MEFV, IRF8, TLR4, SORL1, LMO4, ARFGEF1, FMN1, CDKN1B, RGS2, TRIM9, CTNNB1	13
GO_REGULATION_OF_PROTEIN_KINASE_B_SIGNALING	-1.60563	0.0605522	ns	ns	ns	ns	TNFAIP8L3, STK3, HBEGF, ARRB2, TGFBR1, PIK3CG, HYAL2, SPRY2, AKR1C3, PDGFA, PTEN, F3, PTPRJ, HCLS1, TXN, THBS1, SRC, ILK, LEMD2	19		0	TNFAIP8L3, DDIT3, LMBRD1, ADAM8, PTEN, ARFGEF1, RNF41, CHI3L1	8
GO_REGULATION_OF_PROTEIN_POLYMERIZATION	-1.53765	0.0774196	ns	ns	ns	ns	EML2, SNCA, CDC42EP3, NCKAP1, PRKCD, HCLS1, CAPZB, MYADM, MAPRE1, CTTN, HCK, NCKAP1L, ACTR3, ARHGAP18, ARF1, TWF1, PFN1, CAPZA1, CAPG, FMN1, TMOD3, ARPC1A, ARPC5, FES, MTPN, ARPC5L, ARPC1B, ARPC4, GMFB, RASA1, NCK2, ARPC2, CLIP1, ACTR2	34		0	ARFGEF1, RGS2, CDKN1B, FMN1, FES	5
GO_REGULATION_OF_PROTEIN_SECRETION	-1.54859	0.0741873	ns	ns	ns	ns	PANX1, FGR, PFKFB2, IL17RA, NLRP12, ARF1, ENY2, CLEC6A, TARDBP, ADAM9, MIDN, TLR8, CACNA1E, RABGEF1, PTPN22, JAK2, STX1A, STX4, SYK, LILRB1, MAPK14, IL4R, EZR, ANXA1, RHBDF2, SYTL4, TLR1, IFNAR1, CLEC5A, TLR4, REST, TRIM6, IL10, SRI, MARCKS, SRC, SEC24A, TRPM2, TLR5, VAMP3, VPS35, TNFSF4, CD58, FFAR2, HYAL2, PRKCA, HIF1A, LYN, PIM3, LGR4, NLRP3, CCL5	52	TLR2, IL1RL1, HIF1A	3	FGR, PFKFB2, IL17RA, CLEC6A, TLR8, ADAM8, CASP5, PTPN22, TLR2, CLEC4E, SRGN, MAPK14, IL4R, INHBB, TLR1, CLEC5A, TLR4, CCR2, VAMP3, TLR6, VPS35, HIF1A	22
GO_REGULATION_OF_PROTEIN_SERINE_THREONINE_KINASE_ACTIVITY	-1.7975	0.0257721	ns	ns	ns	ns	PRKAR2A, IRAK2, MADD, PDGFB, PDGFA, CDKN2D, IRAK3, SPRY2, MAP2K6, MAPK14, DUSP3, RALB, SYK, TGFA, PDCD10, NF1, PTPN1, KRAS, HGF, TSG101, CCND3, TRIB1, PDGFC, THBS1, PTPN22, JAK2, ADAM9, CDC37, ATP2B4, FAM20A, GADD45A, PIM1, KIDINS220, PROK2, MAP3K13, RGS3, TRAF7, MAP3K5, ILK, FPR1, S100A12, CDKN2C, PTPRJ, PRKAR1A, CALM1, STK38, UBC, HHEX, KAT2B, DBNL, HYAL2, DTNBP1, CCNG1, LYN, ACSL1, STK3, CAB39…	86	HGF, GADD45A, ACSL1	3	RGS2, CDKN1B, CD300A, IRAK3, MAP2K6, MAPK14, NF1, HGF, PTPN22, ADAM8, CDK5R1, HIPK3, MAP3K13, H2AFY, S100A12, PRKAR1A, IGF1R, UBC, ACSL1, TLR6, CAB39, CRK, SORL1, CHI3L1, PTEN, CDKN2B, TLR4, MAP3K8, DUSP1, MAP3K3, EFNA1, GADD45B	32
GO_REGULATION_OF_REACTIVE_OXYGEN_SPECIES_METABOLIC_PROCESS	-1.83549	0.0218275	ns	ns	ns	ns	PDGFB, DDAH2, STAT3, MAPK14, TSPO, AKR1C3, DNM2, HSP90AA1, HP, HIF1A, SYK, HBB, JAK2, GCH1, PRKCD, TLR5, THBS1, RIPK3, SNCA, ATP2B4, PARL, IL10, GADD45A, TLR4, RAB27A, RAC2, CDKN1A, SIRT5	28	HP, HIF1A, GADD45A	3	RNF41, STAT3, MAPK14, HIF1A, HK2, RIPK3, CYP1B1, TLR4	8
GO_REGULATION_OF_REGULATED_SECRETORY_PATHWAY	-1.91201	0.0147694	ns	ns	ns	ns	FGR, RAB5A, RAC2, RAB27A, ARF1, REST, RABGEF1, ATP2A2, AP1G1, SYTL3, STX1A, LAMP1, STX4, VAMP3, CEACAM1, FES, SYK, LYN, RAB3GAP1, IL4R, FCER1G, PLB1, SYTL4	23	CEACAM1	1	FGR, TRIM9, CCR2, AP1G1, SYTL3, VAMP3, FES, STXBP3, IL4R, FCER1G, PLB1, CD300A	12
GO_REGULATION_OF_RESPONSE_TO_CYTOKINE_STIMULUS	-1.81236	0.0245667	-1.84588	0.0547837	ns	ns	CDC37, PPARG, HSPA1A, RABGEF1, IL1RN, STAT2, HSPA1B, JAK2, IFNAR1, HIPK1, TRIM6, PTPN2, PADI2, IL6ST, UBC, IRAK3, IFNAR2, IFNGR1, IRAK2, MADD, CCL5, SOCS3, PTPN1, MAVS, PAFAH1B1, SYK, HIF1A	27	SOCS3, HIF1A	2	PPARG, IFNGR2, PIAS1, UBC, IRAK3, CHUK, IFNGR1, SOCS3, PTPRC, HIF1A	10
GO_REGULATION_OF_RESPONSE_TO_EXTRACELLULAR_STIMULUS	-1.76426	0.0293204	ns	ns	ns	ns	LRSAM1, QSOX1, PARL, RAB5A, TBC1D14, SH3GLB1, UBQLN2, RAB1B, RAB20, CTTN, RAB3GAP2, EXOC7, PIKFYVE, GBA, RAB33A, RALB, EXOC8, SPTLC2, HIF1A, NEDD4, SPTLC1, VPS35, CALCOCO2, CHMP4B, VPS26A, IFT20, CSNK2A2, CAPN1, ATP6V1H, ATP6V1C1, TRIM13, RAB3GAP1, GAPDH, TSPO, WDFY3, MAP1LC3B	36	HIF1A, NEDD4	2	CDK5R1, TBC1D14, SPTLC2, HIF1A, SPTLC1, VPS35, ATP6V1C1, WDFY3	8
GO_REGULATION_OF_RESPONSE_TO_WOUNDING	-1.99558	0.0090876	-1.73291	0.0677676	ns	ns	VAMP3, ENPP4, TNFSF4, HBEGF, FFAR2, CAPN3, HYAL2, CD55, PRKCA, CR1, STK24, C3AR1, LYN, SBNO2, F3, NDFIP1, S100A8, MYLK, FCER1G, S100A12, NLRP3, CCL5, F12, FFAR3, CD59, IL22RA2, PROS1, TLR4, EDNRB, PTPN2, IL10, PIK3CG, MAP2K1, PSMA6, PPARG, PTEN, MGLL, HCK, GBA, KRT1, SERPINE1, PDGFRA, PRKCD, OSM, SOCS3, WFDC1, HGF, SYK, CYP19A1, PDGFA, MAPK14, GGT1, ANXA1, GP1BA, PDGFB, VPS33B, METRNL, STAT5B, ND…	72	FFAR3, CD59, OSM, SOCS3, TLR2, HGF, IL1RL1, CASP4	8	VAMP3, MEFV, CD55, SBNO2, THBD, S100A8, FCER1G, S100A12, TLR4, EDNRB, ARFGEF1, PPARG, PTEN, CCR2, OSM, SOCS3, TLR2, HGF, CYP19A1, MAPK14, CASP4, NDEL1, IL17RA, S100A9, BCL6, CASP5, ADAM8	27
GO_REGULATION_OF_RNA_STABILITY	-1.58877	0.0637338	ns	ns	ns	ns	PRKCD, PSMD7, YWHAB, PSMD5, MAPKAPK2, PSMD12, EXOSC4, TRIM71, YWHAZ, HSPA1A, PSMA6, TARDBP, PSMD1, PSMD6, PSMC6, XRN1, RNASEL, PSMC5, PSMD11, PSMD2, PSMC1, PSMD13, MAPK14, ZFP36, UBC, PRKCA, CNOT6L	27	EXOSC4	1	SLC11A1, DCP2, MAPK14, UBC, QKI	5
GO_REGULATION_OF_SEQUENCE_SPECIFIC_DNA_BINDING_TRANSCRIPTION_FACTOR_ACTIVITY	-1.49116	0.093834	ns	ns	ns	ns	HSPA1A, GTF2A2, HCK, PPARG, PTEN, PSMA6, EIF2AK2, SP100, IL10, TLR4, RB1, TRIM38, S100A8, UBC, NLRP3, S100A12, TRIM13, HIPK2, STK3, RLIM, CAPN3, ARRB2, MAVS, TNFSF4, PRNP, HSPA1B, JAK2, FLNA, RIPK3, CTNNB1, TRIB1, PRMT2, MAP3K13, PIM1, ARID5B, NLRP12, S100A9, NLRC4, SRF, MAPK14, NFKBIA, IRAK3, TRIM25, TRIM40, IRAK2, ANXA3, KRAS, SYK, BTK, MTPN	50	TRIM22, ANXA3, TLR2	3	PPARG, PTEN, NFAM1, CYP1B1, TLR4, TRIM38, S100A8, UBC, S100A12, RLIM, ITCH, PELI1, DDIT3, CFLAR, RNF2, ADAM8, TRIM22, FOS, RIPK3, CTNNB1, MAP3K13, S100A9, NLRC4, MAPK14, CHUK, IRAK3, TRIM25, RNF41, TLR2	29
GO_REGULATION_OF_SMALL_GTPASE_MEDIATED_SIGNAL_TRANSDUCTION	-1.63579	0.0549327	ns	ns	ns	ns	AKAP13, FGD4, ARHGAP6, RHOU, RHOH, RABGEF1, PLEKHG1, BCL6, RALGAPA2, DGKI, ARHGAP29, STARD13, MADD, FBP1, DNM2, ARAP2, SPRY2, RASGEF1A, FBXO8, RASA1, PDCD10, TNFAIP1, ARHGDIB, NF1, KRAS, OCRL, CDC42, SIPA1L2, FLOT1, ARHGAP18, GDI1, SCAI, RHOG, RASAL3, RAC2, SHOC2, RALGPS2, ARHGAP30, RALGAPB, ARHGEF3, DLC1, RASA2, ITSN2, SGSM3, GDI2, SPATA13	46	RHOU, ARHGAP29, SIPA1L2	3	FGD4, ARHGAP24, BCL6, ARHGAP15, RALGAPA2, ARHGEF40, VAV3, NF1, CRK, ARAP1, ARFGEF1, FLOT1, ARHGAP19, RASA2, ARHGAP12, ITSN2, SPATA13	17
GO_REGULATION_OF_SYSTEM_PROCESS	-1.75497	0.0304632	ns	ns	ns	ns	HBEGF, DICER1, EPAS1, NEDD4, TBXA2R, HIF1A, PRKCA, MYL9, GSTO1, KAT2B, CACNA2D1, ASPH, ATP1A4, SCPEP1, KCND3, MEF2A, CALM1, CALM3, ALOX5, KCNE1, MTMR4, PIK3CG, IL10, P2RY1, EDNRB, FIG4, SCN1B, PTEN, MGLL, SRI, P2RX1, AVPR1A, AHCYL1, CDK9, ATP2A2, ECE1, HGF, TSHZ3, NR4A3, HSP90AA1, CNN1, MTPN, SRF, PKP2, PDGFB, RYR2, PROK2, IL6ST, ALOX12, CTDP1, RETN, PTGS1, ADCY6, CTTN, ATP2B4, AKAP13, JAK2, PDE4…	59	NEDD4, HIF1A, P2RY1, HGF, PDE4D	5	DICER1, HIF1A, ASPH, KCNJ2, MEF2A, EDNRB, PTEN, TMEM65, RAB8B, HGF, INHBB, RGS2, HRH2, ACPP, SLC8A1	15
GO_REGULATION_OF_TRANSMEMBRANE_TRANSPORT	-1.4931	0.0931203	ns	ns	ns	ns	KCNE1, CALM3, KCNC4, OXSR1, VDAC3, PIK3CG, SRI, SCN1B, SNCA, AHCYL1, AZIN1, HTT, NEDD4, CRBN, CAB39, CAPN3, SCN8A, GSTO1, LYN, KCND3, ASPH, CACNA2D1, CALM1, TRPV2, CLIC1, ARF1, KCNK13, ATP2B4, PRNP, CACNA1E, CTNNB1, STOM, THBS1, PDE4D, WDR1, CYBB, PCSK9, MMP9, GRK6, CLIC4, DNM2, TRPC6, F2RL3, FKBP1A, GNB5, RYR2, PDGFB	47	NEDD4, STOM, PDE4D	3	SCN9A, CAB39, SLC31A2, ASPH, KCNJ2, KCNE3, CLIC1, KCNK13, CTNNB1, SLC8A1, KCNJ15	11
GO_REGULATION_OF_VASCULATURE_DEVELOPMENT	-2.03753	0.00747292	ns	ns	ns	ns	HHEX, PDGFA, HTATIP2, F3, ANXA3, HIPK2, CCL5, STARD13, PDGFB, SPARC, NF1, PF4, TBXA2R, HIF1AN, RUNX1, HGF, PRKCA, PPP1R15A, HIF1A, PDCD10, C3AR1, ROCK2, SEMA4A, KRT1, SERPINE1, THBS1, SP100, CTNNB1, LRG1, PROK2, EFNA1, ROCK1, NR2E1, HIPK1, ENPP2, ALOX12	36	ANXA3, HGF, HIF1A, LRG1	4	NF1, HGF, HIF1A, CTNNB1, CHI3L1, CCR2, PDE3B, LRG1, EFNA1, STAB1, CYP1B1	11
GO_REGULATION_OF_VESICLE_MEDIATED_TRANSPORT	-2.11209	0.00339657	ns	ns	ns	ns	RAB4B, FLOT1, TBC1D13, SNX17, LRSAM1, PIK3CB, REST, PROS1, RAC2, CD63, ANKRD27, UBQLN2, AP1G1, RAB4A, SYTL3, ATP2A2, SNCA, SRC, SORL1, HCK, NCKAP1L, TBC1D20, SERPINE1, MAP2K1, PPARG, PTEN, HIP1, TOR1A, LYN, FES, RUFY1, VPS4A, SGSM3, TBC1D15, LAMP1, VAMP3, ARRB2, PLB1, DAB2, FCER1G, ACSL3, STON1, VPS28, ARF1, RAB5A, TBC1D14, RAB27A, ZFYVE16, FGR, YIPF5, STON2, RAB27B, TBC1D8, RABGEF1, CHMP2A, SNX1…	88	TBC1D8, MERTK, CEACAM1	3	FLOT1, CCR2, AP1G1, SYTL3, SORL1, SLC11A1, PPARG, PTEN, FES, VAMP3, PLB1, FCER1G, ACSL3, TBC1D14, ZFYVE16, FGR, TRIM9, STXBP3, MERTK, TBC1D30, CD300A, IL4R	22
GO_REGULATION_OF_WOUND_HEALING	-2.08891	0.00488989	ns	ns	ns	ns	F3, PDGFA, PLEK, KRT1, SERPINE1, MYLK, THBS1, FCER1G, PDGFRA, PRKCD, ANXA1, GP1BA, PDGFB, F12, VPS33B, WFDC1, ENPP4, PROS1, HBEGF, CAPN3, SELP, TLR4, S100A9, PRKCA, SYK, LYN, ALOX12	27		0	ARFGEF1, THBD, FCER1G, TLR4, S100A9	5
GO_RESPONSE_TO_ACID_CHEMICAL	-1.74533	0.0325822	ns	ns	ns	ns	SP100, SRC, AVPR1A, PPARG, CPEB4, FFAR3, SPARC, CCL5, AKR1C3, YES1, HIF1A, WNT11, LYN, GDAP2, ACSL1, TNFSF4, GNB1, SLC6A4, FFAR2, PDGFC, INSIG2, PTK6, ATP2B4, PTGS1, ADCY6, PTK7, LIPC, RARA, UBR1, ABL2, PDGFB, PDGFA, CDKN2D, PTGES, CEBPB, NAIP, RRAGA	37	FFAR3, HIF1A, ACSL1, ARG1	4	PPARG, ZNF354A, DUSP1, PTGFR, RNF2, HIF1A, GDAP2, ACSL1, PDK4, CDKN1B, CHUK, CEBPB, NAIP	13
GO_RESPONSE_TO_BACTERIUM	-1.5491	0.074169	ns	ns	ns	ns	SBNO2, CXCL1, FCER1G, S100A12, S100A8, F3, TLR4, TIMP4, TLR5, PRKCD, SNCA, CLEC4D, HCK, MAPKAPK2, HP, SOCS3, AKIRIN2, ANXA3, RAB1A, MAPK14, ALPL, IRAK3, IL27, SELP, PGLYRP2, NLRC4, FGR, CDC73, TNFRSF10D, GCH1, PDE4D, RBPJ, ADAM9, LYN, HIF1A, PF4V1, MAVS, TNFSF4, PF4, TBXA2R, HIST2H2BE, CCL5, NLRP3, SPARC, TSPO, IL10, MAOB, TRIM6, EDNRB, PROS1, IFNAR1, EIF2AK2, SRC, SERPINE1, LITAF, SYK, COCH, CTR…	75	CLEC4D, HP, SOCS3, TLR2, ANXA3, PDE4D, ARG1, HIF1A	8	SBNO2, TLR6, PTGFR, FCER1G, S100A12, S100A8, STAB1, TLR4, HMGB2, CLEC4D, SOCS3, TLR2, RPS6KA3, MAPK14, CHUK, IRAK3, NLRC4, PPM1D, FGR, RBPJ, CD1D, HIF1A, PELI1, TREM1, TNFRSF10C, THBD, IRF8, EDNRB, CCR2, SLC11A1, LITAF, CEBPB, CLEC4E, MR1, TLR1, S100A9, FOS, PTPN22	38
GO_RESPONSE_TO_CORTICOSTEROID	-1.64391	0.053392	ns	ns	ns	ns	IL10, MAOB, LIPC, REST, CDKN1A, CALM3, UBE2L3, AVPR1A, SRC, IL1RN, AREG, GBA, PTGS1, AGL, ADAM9, HIF1A, KRAS, SOCS3, CCL5, CALM1, SPARC, ANXA1, ANXA3, ALPL, AKR1C3, NR3C1, ACSBG1	27	ARG1, HIF1A, SOCS3, ANXA3	4	DUSP1, FOS, HIF1A, SOCS3, NR3C1	5
GO_RESPONSE_TO_ESTRADIOL	-1.47653	0.0990985	ns	ns	ns	ns	PDGFB, ANXA1, NCOA3, STAT3, PDGFA, F3, HIF1A, SLC6A4, WFDC1, SOCS3, RAMP3, CTNNB1, AREG, PTEN, IL10, STAT5B, RARA	17	HIF1A, SOCS3	2	PTGFR, STAT3, CDKN1B, HIF1A, SOCS3, CTNNB1, TXNIP, PTEN, DUSP1	9
GO_RESPONSE_TO_ESTROGEN	-1.65096	0.0519428	ns	ns	ns	ns	SOCS3, SLC6A4, WFDC1, HIF1A, HSP90AA1, LDHA, IL4R, TRIM25, F3, PDGFA, ANXA1, PDGFB, CTNNA1, CCL5, STAT3, NCOA3, STAT5B, RARA, IL10, GBA, AREG, PPARG, PTEN, RAMP3, SERPINB9, CTNNB1	26	SOCS3, HIF1A	2	SOCS3, HIF1A, IL4R, TRIM25, PTGFR, STAT3, CDKN1B, DUSP1, TXNIP, PPARG, PTEN, CTNNB1	12
GO_RESPONSE_TO_GROWTH_FACTOR	-1.76562	0.029086	ns	ns	ns	ns	CTNNB1, FIBP, KL, NDST1, USP9X, ADAM9, ITGB5, PDE3A, KIDINS220, NLK, HPGD, STAT5B, GTF2F2, UBE2D3, ZFYVE16, RYR2, PDGFB, ANXA3, SKIL, FKBP1A, MAPK14, PDGFA, SORT1, CD44, HGF, SNCA, PDGFRA, SRC, FBN1, MAPKAPK2, LIMS1, TRIM71, DUSP22, IL10, MTMR4, IQGAP1, P2RY1, PFN1, TGFBR1, SPARC, TBC1D7, CCL5, HIPK2, KIF16B, SHOC2, KCND3, UBC, FSTL1, HYAL2, YES1, NEDD8, APAF1, ARRB2	53	ARG1, KL, HPGD, ANXA3, SORT1, HGF, P2RY1	7	FOS, CTNNB1, KL, ZFYVE16, MAPK14, SORT1, HGF, SMURF2, UBC	9
GO_RESPONSE_TO_HYDROGEN_PEROXIDE	-2.0332	0.00767522	-1.89278	0.049071	ns	ns	MAP3K5, PPP1R15B, NR4A3, HBB, PDCD10, HIF1A, KLF6, STK24, HP, LDHA, KPNA4, PPP2CB, AREG, IL18RAP, F3, ADAM9, HBA1, TRPC6, PRKCD, ANXA1, SRC	21	HIF1A, HP, ARG1, IL18RAP	4	DUSP1, HIF1A, CYP1B1, DDIT3, TXNIP, IL18RAP, SLC8A1	7
GO_RESPONSE_TO_INORGANIC_SUBSTANCE	-1.52765	0.08134	ns	ns	ns	ns	PPP1R15B, MAP3K5, NDRG1, LIPC, KPNA4, PRNP, MTF1, ADAM9, ATP2B4, ALOX5AP, CTNNB1, THBS1, HBB, NR4A3, ECE1, CLIC4, LDHA, KLF6, PDCD10, HP, PEF1, HSPA5, TRPC6, DNM2, PDGFA, LIG4, PPP2CB, PTGES, RYR2, FBP1, ANXA1, CALM3, ANXA11, AQP9, GDI1, IQGAP1, MAOB, IL18RAP, PTEN, AREG, AHCYL1, SNCA, SRC, SLC25A24, PRKCD, AVPR1A, NEDD4, TNFSF4, CAPN3, STK24, HIF1A, XRCC4, PPP1R15A, HBA1, F3, AKR1C3, TSPO, S100A…	62	ALOX5AP, ARG1, HP, IL18RAP, NEDD4, HIF1A	6	TXNIP, CTNNB1, SLC8A1, FOS, CDKN1B, DUSP1, AQP9, CYP1B1, IL18RAP, PTEN, HIF1A, XRCC4, DDIT3, S100A8, ASPH, MEF2A	16
GO_RESPONSE_TO_MECHANICAL_STIMULUS	-1.55052	0.0744057	ns	ns	ns	ns	HIF1A, MTPN, ECE1, RYR2, CNN2, NFKBIA, MAPK14, F3, ETV1, RETN, GADD45A, TLR4, P2RY1, SLC1A3, CTSB, TLR5, HTT, CTNNB1, ATP1A1, SRC, EIF2AK2, TLR8, PPARG	23	HIF1A, GADD45A, P2RY1, SLC1A3	4	HIF1A, INHBB, KCNJ2, MAPK14, TLR4, SLC1A3, SLC8A1, CHI3L1, FOS, CTNNB1, CASP5, TXNIP, TLR8, PPARG	14
GO_RESPONSE_TO_MOLECULE_OF_BACTERIAL_ORIGIN	-1.81944	0.023448	-1.77097	0.0646997	ns	ns	SOCS3, CEBPB, CTR9, NFKBIA, PTGES, PPBP, MAPK14, ALPL, IRAK3, LILRB1, TLR1, AKIRIN2, IRAK2, STAT5B, RARA, CDC73, TNFRSF10D, SELP, ADAM9, GCH1, JAK2, TRIB1, PDE4D, PTPN22, PF4V1, TBXA2R, PF4, TNFSF4, CXCL1, HIF1A, LYN, SBNO2, S100A8, F3, TSPO, NLRP3, SPARC, CCL5, PROS1, IFNAR1, MAOB, IL10, TLR4, EDNRB, TRIM6, MAPKAPK2, HCK, SERPINE1, LITAF, TLR5, TIMP4, SNCA, SRC, EIF2AK2	54	SOCS3, TLR2, ARG1, PDE4D, HIF1A	5	SOCS3, TLR2, CEBPB, CHUK, MAPK14, IRAK3, RPS6KA3, TLR1, FOS, PTPN22, TLR6, PELI1, HIF1A, SBNO2, S100A8, TNFRSF10C, THBD, PTGFR, TLR4, EDNRB, IRF8, SLC11A1, LITAF, CCR2, HMGB2	25
GO_RESPONSE_TO_NUTRIENT	-1.60104	0.0613981	ns	ns	ns	ns	PIM1, POR, RARA, ALOX5, ACSL4, EIF2AK2, AGL, PPARG, PTEN, SUOX, LDHA, TBXA2R, APAF1, ACSL1, SLC6A4, SPARC, CCL5, ACSL3, SRF, ALPL, TSPO, AKR1C3, CDKN2D	23	POR, ACSL4, ARG1, ACSL1	4	POR, SLC8A1, ACSL4, ZNF354A, CDKN2B, PPARG, PTEN, DDIT3, ACSL1, ACSL3	10
GO_RESPONSE_TO_OXIDATIVE_STRESS	-1.78078	0.0277379	-1.65104	0.0947947	ns	ns	IL18RAP, GCLM, KRT1, HSPA1A, AREG, SNCA, ATP2A2, TRPM2, PDGFRA, SRC, NEIL1, SLC25A24, PRKCD, OXSR1, HBA1, F3, AKR1C3, KAT2B, PRDX6, TXN, CCL5, EPAS1, HYAL2, STK24, HIF1A, TOR1A, MSRB2, PRNP, MTF1, ADAM9, PTGS1, HSPA1B, JAK2, VNN1, GSR, PPP1R15B, MAP3K5, KPNA4, TRPC6, DNM2, PPP2CB, NFE2L1, ARNT, ANXA1, PDLIM1, HBB, NR4A3, MSRA, STX4, CYBB, RBM11, LDHA, KLF6, PDCD10, HP, PLK3	56	IL18RAP, HIF1A, ARG1, HP	4	IL18RAP, DUSP1, CYP1B1, HIF1A, DDIT3, CPEB2, TXNIP, SLC8A1, FOS, VNN1, RRM2B, CHUK	12
GO_RESPONSE_TO_PEPTIDE	-1.95086	0.0121703	-1.74624	0.0669231	ns	ns	YWHAG, TIMP4, AVPR1A, PRKCD, FBN1, SRC, ATP2A2, AHCYL1, AREG, PPARG, IL10, SESN2, PTPN2, POR, CTSB, CCL5, PRKAR1A, SPARC, EIF2B2, STAT3, KAT2B, LYN, HIF1A, GNG5, GNB1, JAK2, JAK3, PTPN22, INSIG2, CTNNB1, RAB31, KL, ADCY6, TIMP1, RETN, LIPC, STAT5B, PDGFB, ATP6AP1, ANXA1, ATP6V1C1, PRKAR2A, ATP6V1H, GNB2, MAPK14, EPM2AIP1, NFKBIA, MAX, ADCY3, KLF6, SORT1, PCSK9, PTPN1, SOCS3, NR4A3	55	POR, HIF1A, ARG1, KL, CASP4, IL1RL1, SORT1, SOCS3	8	PDE3B, PPARG, POR, PRKAR1A, STAT3, IGF1R, HIF1A, PTPN22, CTNNB1, KL, CPEB2, PDK4, NAMPT, INHBB, CASP4, ATP6V1C1, CDKN1B, MAPK14, SORT1, STXBP3, SOCS3	21
GO_RESPONSE_TO_PURINE_CONTAINING_COMPOUND	-1.5092	0.0876864	ns	ns	ns	ns	HIF1A, PPP1R15A, LDHA, SLC6A4, RYR2, SPARC, EZR, ASPH, PDE3A, SELL, PIK3CG, SSH1, AQP9, KCNE1, PANX1, CREM, PDE4D, AREG, RAP1B, P2RX1, PTEN, PPARG	22	HIF1A, PDE4D	2	HIF1A, ASPH, THBD, SELL, DUSP1, AQP9, SLC8A1, FOS, PTEN, PPARG	10
GO_RESPONSE_TO_REACTIVE_OXYGEN_SPECIES	-1.7735	0.0285428	-1.80705	0.0599019	ns	ns	PRDX6, ANXA1, TXN, AKR1C3, HBA1, TRPC6, DNM2, F3, PPP2CB, LDHA, HYAL2, PLK3, HP, STK24, PDCD10, HIF1A, KLF6, NR4A3, HBB, CYBB, SRC, PDGFRA, PRKCD, ADAM9, IL18RAP, AREG, KPNA4, MAP3K5, PPP1R15B, GSR	30	HP, HIF1A, IL18RAP, ARG1	4	DDIT3, HIF1A, FOS, SLC8A1, IL18RAP, TXNIP, CYP1B1, DUSP1	8
GO_RESPONSE_TO_STEROID_HORMONE	-1.59851	0.0616473	ns	ns	ns	ns	NEDD4, SLC6A4, HIF1A, F3, NR3C1, UBR5, AKR1C3, TSPO, STAT3, NCOA3, SPARC, CALM1, CTNNA1, CCL5, UBE2L3, MED14, CALM3, CDKN1A, TGFB1I1, NR2E1, RB1, REST, MAOB, IL10, AGL, PPARG, PTEN, GBA, AREG, SRC, RAMP3, AVPR1A, NR4A3, SOCS3, WFDC1, TADA3, KRAS, LDHA, HSP90AA1, TRIM25, ACSBG1, PDGFA, IL4R, ALPL, ANXA3, ANXA1, PDGFB, TRIP4, RARA, STAT5B, LIPC, PADI2, ROCK2, ADAM9, PTGS1, IL1RN, SERPINB9, CTNNB1, …	61	NEDD4, HIF1A, SOCS3, ANXA3, ARG1	5	HIF1A, NR3C1, STAT3, PTGFR, DUSP1, PPARG, PTEN, PIAS1, HMGB2, SOCS3, TRIM25, IL4R, CDKN1B, TXNIP, CTNNB1, FOS	16
GO_RESPONSE_TO_TEMPERATURE_STIMULUS	-1.60451	0.0606695	-1.85297	0.0569534	ns	ns	CDKN1A, TRPV2, GK, TGFB1I1, METRNL, HSPA1B, OSM, THBS1, HSPA1A, PPARG, HSP90AA1, LYN, NF1, SOCS3, ARRB2, EIF2B2, MYOF, IMPDH1, NFKBIA, F3, PLAC8	21	OSM, SOCS3	2	OSM, FOS, PPARG, NF1, SOCS3	5
GO_RESPONSE_TO_TOXIC_SUBSTANCE	-1.52508	0.0818272	ns	ns	ns	ns	SLC6A4, HBB, PPP1R15A, HP, LYN, HSP90AA1, HIF1A, HYAL2, GSTO1, SRF, ALPL, PPP2CB, HBA1, HSPA5, CCL5, SKIL, PRDX6, CDKN1A, SLC1A3, GSR, MAOB, S100A9, AQP10, SCN1B, PTGS1, JAK2, EIF2AK2	27	HP, HIF1A, SLC1A3, ARG1	4	HIF1A, CHUK, CDKN1B, SLC1A3, CYP1B1, SCN9A, S100A9, FOS	8
GO_RESPONSE_TO_WOUNDING	-2.29688	0	ns	ns	ns	ns	FERMT3, C1GALT1C1, PLEK, FIBP, FLNA, CAPZB, CLIC1, TIMP1, MAFG, MAX, IRF2, EHD3, ENTPD1, TRPC6, MAPK14, F2RL3, GP1BA, SDC4, ACTG1, HBB, NF1, CEACAM1, NAIP, MTPN, MERTK, PDCD10, RAD51B, VCL, PRKCD, F13A1, CD59, CTSB, TGFBR1, CAPZA1, RHOG, RAC2, PIK3CB, P2RY1, PIK3CG, CD177, MACF1, F3, NFE2, S100A8, FCER1G, MMRN1, F12, PRKAR1A, ENPP4, TLN1, HBEGF, MYL12A, PTPN12, CLEC1B, YWHAZ, PLSCR1, PDGFC, JAK2,…	108	ARG1, CEACAM1, MERTK, CD59, P2RY1, MMRN1, CLEC1B, PLSCR1, SLC1A3, HIF1A	10	CLIC1, ENTPD1, MAPK14, NF1, NAIP, MERTK, AKAP10, S100A8, FCER1G, PRKAR1A, PHF21A, DGKD, PLSCR1, SLC1A3, LYVE1, CCR1, VAV3, STXBP3, IFRD1, SLC11A1, CCR2, THBD, GNAQ, HIF1A, CFLAR	25
GO_SECOND_MESSENGER_MEDIATED_SIGNALING	-1.50853	0.0877359	ns	ns	ns	ns	GSTO1, BTK, TBXA2R, TREML1, BCAP31, LAT2, MCTP2, DDAH2, FPR1, CALM1, RYR2, ADCY3, ASPH, SELP, EDNRB, PDE3A, CALM3, PDE4D, ATP2A2, AVPR1A, ADCY6, PPP2R1A	22	PDE4D	1	DGKD, MCTP2, PTGFR, ASPH, EDNRB, SLC8A1	6
GO_SECRETION	-1.83194	0.0224229	ns	ns	ns	ns	EXOC5, RAB1A, ANXA3, SYTL4, NR4A3, NF1, RAB11A, HGF, LAT2, SNX19, MERTK, EXOC8, PHACTR2, PLEK, RBPJ, RAB31, THBS1, FLNA, VPS33B, SELP, NLRC4, CEL, TIMP1, VAMP4, TUBA4A, FCER1G, S100A12, MYO1G, MMRN1, EXOC6, TLN1, CYB5R1, SLC9A4, HCK, VCL, F13A1, CD63, TLR4, LIN7C, PIK3CG, PDGFA, LILRB1, DNAJC5, CCR1, PPBP, DGKI, SEC22C, ANXA1, PDGFB, STX1A, F8, STX4, NSF, PAFAH1B1, SYK, STX3, EXOC7, IL1RN, WDR1, …	86	ANXA3, TLR2, HGF, MERTK, MMRN1, SLC1A3, HIF1A	7	SRGN, NF1, TLR2, HGF, MERTK, RBPJ, NLRC4, FCER1G, S100A12, VMP1, TLR6, HK2, TLR4, CCR1, STXBP3, LIN7A, STX3, TRIM9, SLC1A3, HRH2, TREM1, VAMP3, HIF1A, MILR1, ARFGEF1, CHI3L1, SYTL3, RAB8B, AQP9	29
GO_SECRETION_BY_CELL	-2.00174	0.00931589	ns	ns	ns	ns	PDGFB, SYTL4, SEC22C, ANXA1, DGKI, RAB1A, ANXA3, EXOC5, CCR1, PPBP, DNAJC5, PDGFA, LILRB1, SYK, EXOC8, PAFAH1B1, MERTK, LAT2, SNX19, HGF, NSF, STX4, RAB11A, NR4A3, NF1, STX1A, F8, WDR1, FLNA, THBS1, RAB31, IL1RN, PLEK, RBPJ, PHACTR2, STX3, EXOC7, TIMP1, VAMP4, QSOX1, SELP, NLRC4, RAB27A, SLC1A3, VPS33B, CCL5, MYO1G, MMRN1, EXOC6, NLRP3, SPARC, CALM1, FCER1G, S100A12, SNAPIN, ITGB3, TUBA4A, LYN, M…	80	ANXA3, MERTK, HGF, TLR2, SLC1A3, MMRN1	6	CCR1, SRGN, LIN7A, STXBP3, MERTK, HGF, NF1, TLR2, TRIM9, RBPJ, STX3, NLRC4, SLC1A3, FCER1G, S100A12, VMP1, TREM1, MILR1, VAMP3, TLR6, SYTL3, RAB8B, CHI3L1, ARFGEF1, TLR4	25
GO_SIGNAL_TRANSDUCTION_BY_PROTEIN_PHOSPHORYLATION	-1.65676	0.0510476	ns	ns	ns	ns	MAP3K5, ACVR1B, MAP3K13, NLK, NDST1, KL, PSMD12, NRAS, FBXW11, JAK2, JAK3, PSMD5, PSMD7, TRIB1, KRAS, PTPN1, TAOK1, NF1, RASA1, SYK, RASGEF1A, MAP2K6, MAPK14, PDGFA, PDGFB, KBTBD7, IRAK2, PSMD2, OXSR1, CALM3, RASAL3, PSMC5, TGFBR1, PSMD6, PSMC6, MAP3K8, MAPK6, MAPKAPK2, PSMD1, MAP2K1, PSMA6, YWHAB, PDGFRA, STK3, CAB39, HBEGF, SLK, LYN, STK24, FGF13, DBNL, PSMD13, RASA2, UBC, MEF2A, CCL5, PSMD11, …	59	KL	1	MAP3K13, KL, NF1, IRAK4, MAP2K6, MAPK14, CHUK, MAP3K3, RB1CC1, MAP3K8, CAB39, RASA2, UBC, MEF2A	14
GO_SINGLE_ORGANISM_CELL_ADHESION	-1.61049	0.0594624	ns	ns	ns	ns	FERMT3, SEMA4A, ADAM9, ITGB5, PLEK, RHOH, CTNNB1, FIBP, CCND3, CAMSAP3, PTPN22, RIPK3, FLNA, VNN1, STAT5B, RAB27A, CLIC1, ROCK1, S100A9, ICAM5, SELP, ESAM, CEL, LILRB1, LIG4, BMX, FKBP1A, SRF, CHD7, RAB1A, EZR, ANXA1, ACTG1, PKP2, HBB, MERTK, CEBPB, FUT7, ACTB, NCK2, SYK, CD44, PKNOX1, LCP1, CLEC4D, PEAK1, PDGFRA, SRC, VCL, FNDC3A, CDC42, IFNAR1, TREML2, RAC2, SLA2, JMJD6, EFNA1, PIK3CB, PTPN2, A…	82	BMX, MERTK, CLEC4D, IL18R1, NEDD4	5	CSTA, ADAM8, CTNNB1, PTPN22, RIPK3, COL8A2, VNN1, CD93, CLIC1, S100A9, CDK5R1, BMX, CLEC4E, MERTK, STXBP3, CEBPB, CLEC4D, SLC11A1, TREML2, EFNA1, CYP1B1, S100A8, VMP1, FCER1G, IL18R1, APBB1IP, VAMP3, PTPRC, CD1D	29
GO_SINGLE_ORGANISM_MEMBRANE_FUSION	-1.64027	0.0538382	ns	ns	ns	ns	BCL2A1, USP30, VAMP4, STX3, GOSR2, GNAI3, SEC22B, RAB20, STX7, SYTL3, STX1A, STX4, VAMP3, MFF, NSF, MFN1, VPS4A, STX16, SNAPIN, STX12, SEC22C, SYTL4, DYSF	23	BCL2A1	1	BCL2A1, ST20, STX3, SYTL3, VAMP3, VAV3	6
GO_SMALL_GTPASE_MEDIATED_SIGNAL_TRANSDUCTION	-1.87164	0.0182349	ns	ns	ns	ns	GNB1, GDI2, ARL11, DOK3, ARL8B, SGSM3, DBNL, RGS19, RAB32, SAR1B, ARHGEF3, RALGPS2, SHOC2, ARF3, ARL8A, CDKN1A, RAC2, RHOG, RB1, ARHGAP18, IQGAP1, GDI1, DNAJC27, RAB4B, RAB28, MAPKAPK2, RAB33A, RAP1B, CDC42EP3, RASGEF1B, CDC42, RAB4A, GNA13, RAB20, NF1, RAB11A, KRAS, LRRK1, SDCBP, RAB21, RASGEF1A, RALB, RAB43, NKIRAS2, PLD1, RAB3C, RGL4, DOK1, MAPK14, ARHGAP29, RAB1A, G3BP2, CFL1, RAB5A, ROCK1, R…	70	RGL4, ARHGAP29, RHOU	3	ARL11, DOK3, ARL8A, RAB8B, NF1, VAV3, KPNB1, CHUK, MAPK14, RGL2, RAP2C, BCL6	12
GO_SMALL_MOLECULE_BIOSYNTHETIC_PROCESS	-1.536	0.0780429	-1.65959	0.0939472	ns	ns	LBR, FBP1, GGT1, ELOVL7, IDI1, PTGES, GAPDH, IMPA2, MTRR, SYK, SEPHS2, ACSS2, PDSS1, PGD, TMLHE, SPTLC1, SAMD8, GCH1, INSIG2, ALOX5AP, UGP2, PTGS1, MSMO1, ALOX12, PADI2, DHRS9, OAT, LIPC, DHCR7, CYB5R3, ACER3, SLC1A3, PRKAB1, PCYT1A, CYB5R2, EIF2B2, MTHFS, ACSL3, PRKAG1, AKR1C3, PLTP, CYB5R1, SPTLC2, GSTO1, GPI, IMPA1, PGK1, PADI4, ACLY, GBA, DEGS1, MGLL, PECR, TBXAS1, LPCAT2, ACOX2, MTHFD2, ALOX5	58	IDI1, ALOX5AP, OLAH, SLC1A3	4	IDI1, QKI, SPTLC1, SAMD8, IPMK, DPYD, SLC1A3, ACSL3, SPTLC2, VCAN, CHST15	11
GO_SPHINGOLIPID_BIOSYNTHETIC_PROCESS	-1.55157	0.0744303	ns	ns	ns	ns	SMPD1, COL4A3BP, SAMD8, P2RX1, ST3GAL4, DEGS1, GBA, UGCG, SPTLC2, SPTLC1, CERS5, ACER3, ST6GALNAC3	13	UGCG, ST6GALNAC3	2	SAMD8, VAPA, UGCG, SPTLC2, SPTLC1, ST6GALNAC3	6
GO_SPHINGOLIPID_METABOLIC_PROCESS	-1.61974	0.0574647	ns	ns	ns	ns	ST3GAL4, SUMF1, COL4A3BP, SPTLC1, UGCG, CERK, SPTLC2, SMPDL3A, P2RX1, DEGS1, GALC, GBA, PPP2R1A, SMPD1, SAMD8, CREM, SERINC3, ACER3, ORMDL2, CERS5, ST6GALNAC3, GLTP, GM2A	23	UGCG, ST6GALNAC3	2	NSMAF, SERINC1, SPTLC1, UGCG, SPTLC2, VAPA, SAMD8, ASAH1, ST6GALNAC3	9
GO_STAT_CASCADE	-1.94495	0.0126385	-1.85276	0.0555147	ns	ns	STAT5B, IFNAR2, PTPN1, SOCS3, IFNAR1, LYN, JAK2, OSM, JAK3, NMI, CTR9, STAT2, PTK6, STAT3	14	SOCS3, OSM	2	SOCS3, PIAS1, OSM, CCR2, STAT3	5
GO_STEROID_METABOLIC_PROCESS	-1.58417	0.0654077	ns	ns	ns	ns	PCSK9, TNFSF4, CYB5R1, CYP19A1, TIPARP, AKR1C3, TSPO, LBR, IDI1, DHCR7, CYB5R3, STAT5B, HSD11B1, CYB5R2, ERLIN2, ACOX2, DHRS9, CEL, LIPC, SNX17, ACLY, LDLR, MSMO1, INSIG2, SORL1, ERLIN1	26	IDI1, ERLIN1	2	CYP19A1, SULT1B1, IDI1, CYP1B1, OSBPL1A, SORL1	6
GO_STEROL_METABOLIC_PROCESS	-1.62716	0.0558302	-1.75419	0.0650171	ns	ns	LIPC, CEL, SNX17, CYB5R1, CYP19A1, ERLIN2, TNFSF4, CYB5R2, CYB5R3, DHCR7, PCSK9, INSIG2, SORL1, IDI1, ERLIN1, LBR, MSMO1, LDLR, ACLY	19	IDI1, ERLIN1	2	CYP19A1, CYP1B1, SORL1, IDI1, OSBPL1A	5
GO_SULFUR_COMPOUND_BIOSYNTHETIC_PROCESS	-1.52597	0.081571	ns	ns	ns	ns	GGT1, ELOVL7, EIF2B2, B4GALT4, ST3GAL4, ACSBG1, ACSL3, NDST2, GSTO1, ACSS2, MTRR, EXT1, DLD, ACSL1, CSGALNACT1, NDST3, CHSY1, HS3ST3B1, ACSL4, GCLM, CSGALNACT2, NDST1, ACLY, B4GALT5, LIPC, CNDP2, OPLAH	27	ACSL1, TPK1, HS3ST3B1, ACSL4	4	ACSL3, B3GNT2, VCAN, ACSL1, CSGALNACT1, TPK1, CHSY1, CHST15, ACSL4, B4GALT5	10
GO_SYNAPTIC_VESICLE_LOCALIZATION	-1.96212	0.0112436	ns	ns	ns	ns	STX4, AP3B1, STX1A, RAB27A, RAB5A, DTNBP1, ARF1, TOR1A, STX3, BLOC1S1, DNM2, SNAPIN, AP3B2, DNAJC5, SNCA, CTNNB1, SYTL4, STON2, SYTL3	19		0	LIN7A, STX3, CTNNB1, TRIM9, SYTL3	5
GO_TAXIS	-1.89861	0.0155531	ns	ns	ns	ns	CCL5, PTPRJ, FCER1G, S100A12, FPR1, S100A8, ITGB3, C3AR1, CXCL1, NFIB, FES, PF4V1, ELMO2, FFAR2, HBEGF, EXT1, ARRB2, CSF3R, PF4, S1PR1, PRKCD, PDGFRA, SCN1B, SEMA6B, NCKAP1L, MAP2K1, IL10, PIK3CG, PIK3CB, EDNRB, RHOG, EFNA1, NEO1, RAC2, PDGFB, KIF5B, ANXA1, EZR, CCR1, PPBP, MAPK14, PLD1, PDGFA, CXCR1, ETV1, SYK, CMTM5, PLP2, KRAS, HGF, NR4A3, CMTM4, PIP5K1A, PDE4D, KLF7, FPR2, SEMA4A, NRAS, BIN2,…	63	SEMA6B, HGF, PDE4D	3	FCER1G, S100A12, TREM1, S100A8, B3GNT2, FES, ELMO2, CSF3R, HMGB2, CCR2, SEMA6B, EDNRB, EFNA1, IL16, SIAH1, CCR1, MAPK14, HGF, VAV3, CMTM4, ADAM8, CDK5R1, S100A9, IL17RA	24
GO_TISSUE_MORPHOGENESIS	-1.66862	0.0485492	ns	ns	ns	ns	WNT11, HIF1A, TOR1A, ILK, ITGB3, DLC1, MYLK, LGR4, ZEB2, IL10, PFN1, HIPK1, SRC, CDC42, GNA13, S1PR1, XIRP2, LCP1, IFT57, AREG, PAFAH1B1, FMN1, RYR2, PKP2, STARD13, SPRY2, SRF, PTK7, RARA, APAF1, GPI, HBEGF, STK3, HIPK2, PRKAR1A, HHEX, LIN7C, TGFB1I1, VCL, TRIM71, CLIC4, PDCD10, SOCS3, NR4A3, KRAS, CEACAM1, EZR, SDC4, FKBP1A, CTNNB1, FLNA, RBPJ	52	HIF1A, SOCS3, CEACAM1	3	HIF1A, KDM6A, FMN1, IPMK, PRKAR1A, ARHGAP12, ST14, LMO4, SOCS3, CTNNB1, RBPJ	11
GO_TISSUE_REMODELING	-1.63721	0.0544866	ns	ns	ns	ns	SRC, CAPN1, CTNNB1, ANXA1, LGR4, RBPJ, HIF1A, EPAS1, RAC2, LRRK1	10	ARG1, HIF1A	2	CTNNB1, CCR2, RASSF2, RBPJ, HIF1A	5
GO_TRANSITION_METAL_ION_HOMEOSTASIS	-1.65954	0.0504035	ns	ns	ns	ns	SLC39A8, ARF1, SLC39A13, LCN2, S100A9, HYAL2, SFXN1, SLC25A28, HIF1A, SFXN3, EPAS1, NEO1, CUTC, NDFIP1, SRI, PRNP, ATP2C1, S100A8	18	HIF1A	1	S100A9, SLC31A2, HIF1A, SLC11A1, FBXL5, S100A8	6
GO_TRANSMEMBRANE_RECEPTOR_PROTEIN_SERINE_THREONINE_KINASE_SIGNALING_PATHWAY	-1.54423	0.0751902	ns	ns	ns	ns	DUSP22, MTMR4, NLK, LTBP1, HPGD, TGFB1I1, UBE2D3, ZFYVE16, TGFBR1, ACVR1B, SRC, USP9X, ADAM9, ITGB5, FSTL1, NEDD8, SUB1, VIM, ARRB2, RYR2, PDGFB, HIPK2, SKIL, FKBP1A, MAPK14, UBC, PDGFA	27	HPGD	1	SMURF2, ZFYVE16, FOS, INHBB, RNF111, MAPK14, UBC	7
GO_TRANSMEMBRANE_RECEPTOR_PROTEIN_TYROSINE_KINASE_SIGNALING_PATHWAY	-1.79803	0.0257899	ns	ns	ns	ns	IQGAP1, PIK3CB, PTPN2, EPS15, SHB, EFNA1, PDGFRA, SRC, CDC42, PTEN, MAPKAPK2, NCKAP1L, HCK, AREG, TRIM71, FES, TIPARP, YES1, MYL12A, LYN, HBEGF, ACTR2, ANKS1A, ELMO2, STAT3, KIF16B, GIGYF2, SHOC2, PTPRJ, UBC, ITGB3, ARPC1A, CSRNP1, ARID5B, NPTN, FGR, STAT5B, AP2B1, GTF2F2, APH1B, ROCK1, PDGFC, NCKAP1, FIBP, PTK6, JAK3, JAK2, ABI1, NRAS, CDC37, ROCK2, ACTR3, KL, NDST1, ARPC5, MMP9, ARPC1B, MVP, BT…	84	KL, SORT1, HGF, BMX	4	EFNA1, CRK, ADAM10, PTEN, DGKD, FES, NCF2, ELMO2, STAT3, IGF1R, UBC, CSRNP1, PDK4, CDK5R1, REPS2, FGR, APH1B, NAMPT, KL, TXNIP, SORT1, VAV3, HGF, ATP6V1C1, RNF41, BMX, MAPK14, RASSF2	28
GO_TUBE_DEVELOPMENT	-1.58893	0.0637765	ns	ns	ns	ns	STK3, APAF1, TRPS1, NFIB, HHEX, JMJD6, HSD11B1, TRIM71, MAP2K1, KRAS, NR4A3, NF1, CLIC4, SDC4, C1GALT1, NUMA1, DHCR7, RBPJ, CTNNB1, EPAS1, HIF1A, WNT11, ATP6AP2, RC3H2, ITGB3, DLC1, LGR4, SPARC, ILK, CDKN1A, PFN1, ZEB2, EDNRB, RB1, AREG, IFT57, TBC1D20, GNA13, SRC, PDGFRA, ATXN1L, SPRY2, SRF, CHD7, PDGFA, RYR2, STARD13, FMN1, RARA, PTK7, CHD8, HLX, PDGFC, PTK6	54	TRPS1, ARG1, HIF1A	3	ST14, LMO4, NUMB, NF1, RBPJ, CTNNB1, HIF1A, EDNRB, CHI3L1, KDM6A, FMN1, HRH2, IPMK	13
GO_TUBE_MORPHOGENESIS	-1.62213	0.0570616	ns	ns	ns	ns	HLX, RBPJ, CTNNB1, RARA, PTK7, SPRY2, SRF, CHD7, FMN1, RYR2, SDC4, STARD13, NR4A3, KRAS, CLIC4, TRIM71, AREG, IFT57, SRC, PDGFRA, GNA13, PFN1, ZEB2, HHEX, DLC1, LGR4, ILK, APAF1, STK3, NFIB, HIF1A, WNT11	32	HIF1A	1	RBPJ, IPMK, CTNNB1, FMN1, KDM6A, LMO4, ST14, HIF1A	8
GO_VACUOLAR_TRANSPORT	-2.28401	0.00048951	-1.70741	0.0811347	ns	ns	VAMP3, VPS35, RAB11A, VTA1, NEDD4, AP3B1, LAMP1, VPS26A, TSG101, CHMP4B, VPS54, SGSM3, VPS4A, PCSK9, AP1M1, RAB32, STX16, VPS29, SORT1, HOOK3, UBC, EHD3, NDFIP1, SNX18, VPS28, BLOC1S1, CHMP2B, SNAPIN, EPG5, KIF16B, CHMP6, DENND3, WIPI1, VPS33B, EPS15, ZFYVE16, CD63, RAB5A, TBC1D14, CHMP4C, LMTK2, SNX17, SNX16, TGOLN2, FAM160A2, RGP1, SCYL2, PIKFYVE, ANKRD50, SNX1, CHMP2A, GOSR2, SORL1, RAB6A, ANK…	57	NEDD4, SORT1	2	VAMP3, VPS35, SORT1, UBC, SNX18, DENND3, ZFYVE16, TBC1D14, ANKRD50, SORL1, AP1G1	11
GO_VASCULAR_ENDOTHELIAL_GROWTH_FACTOR_RECEPTOR_SIGNALING_PATHWAY	-2.1372	0.00266974	ns	ns	ns	ns	PIK3CB, NCK2, ACTB, HSP90AA1, SHB, CYBB, ROCK1, ELMO2, NCKAP1, SRC, CDC42, ACTG1, ABI1, ROCK2, MAPKAPK2, ITGB3, NCKAP1L, MAPK14	18		0	NCF2, VAV3, ELMO2, CRK, MAPK14	5
GO_VASCULAR_PROCESS_IN_CIRCULATORY_SYSTEM	-1.82498	0.0229024	ns	ns	ns	ns	SRC, AVPR1A, GCH1, PTGS1, ADCY6, P2RX1, GCLM, P2RY1, EDNRB, ALOX12, PDE3A, ALOX5, PTPRJ, KAT2B, SCPEP1, YES1, HIF1A, SLC6A4, HBB, TBXA2R, ECE1	21	P2RY1, HIF1A	2	SLC8A1, EDNRB, HRH2, RGS2, HIF1A, MYLK3	6
GO_VASCULATURE_DEVELOPMENT	-1.89519	0.0158884	ns	ns	ns	ns	S1PR1, GNA13, CDC42, PDGFRA, SERPINE1, MEIS1, PTEN, PKNOX1, MAP2K1, PIK3CG, PIK3CB, LTBP1, SNX17, EFNA1, JMJD6, SHB, TGFBR1, MYLK, ITGB3, HHEX, HTATIP2, WNT11, HIF1A, PRKCA, TIPARP, GPI, NEDD4, EPAS1, PNPLA6, THBS1, CTNNB1, NDST1, RBPJ, SEMA4A, PTK7, HPGD, DHCR7, AP2B1, C1GALT1, PROK2, SLC12A6, PDGFB, ADAM15, CHD7, MAPK14, SRF, PDGFA, DNM2, SYK, RASA1, PDCD10, CLIC4, CEACAM1, SOCS3, NF1	55	HIF1A, NEDD4, HPGD, CEACAM1, SOCS3	5	PDE3B, PTEN, CYP1B1, MAP3K3, EFNA1, SAT1, DDIT3, HIF1A, COL8A2, CTNNB1, ADAM8, RBPJ, ARHGAP24, SLC12A6, MAPK14, QKI, VAV3, SOCS3, NF1	19
GO_VESICLE_LOCALIZATION	-2.09271	0.00467858	ns	ns	ns	ns	RAB27B, SEC24A, SEC22B, SNCA, CTNNB1, RAB1B, HTT, SYTL3, STON2, STX3, TBC1D20, AREG, GOSR2, ARF1, GOLGA2, PIK3CG, PPP6R3, WIPI1, VPS33B, CD59, RAB27A, RAB5A, NDEL1, FNBP1L, KLHL12, RAB1A, SYTL4, KIF5B, SEC23A, PPP6C, DCTN2, DNM2, SAR1B, BLOC1S1, AP3B2, SNAPIN, DNAJC5, DTNBP1, PAFAH1B1, TOR1A, TRAPPC6B, ANKRD28, TGFA, STX4, RAB11A, SEC24C, STX1A, F8, AP3B1, TFG, SEC24D, NSF	52	CD59, ANKRD28	2	TRIM9, CTNNB1, SYTL3, STX3, NDEL1, SEC23A, LIN7A	7
GO_VESICLE_ORGANIZATION	-2.31373	0	-1.73314	0.0688519	ns	ns	TFG, TSG101, CHMP4B, SNX19, NSF, STX4, SEC24C, STX1A, AP3B1, F8, SORT1, TGFA, PAFAH1B1, CHMP2B, F2RL3, SNX18, BLOC1S1, DYSF, SYTL4, SNX3, CHMP6, SEC22C, FNBP1L, RAB1A, STX12, AP2B1, CHMP4C, VPS33B, ZFYVE16, VAMP4, ARF1, GOLGA2, CHMP2A, GNAI3, GOSR2, STX3, SNX12, RAB1B, STX7, VPS4A, SEC24D, VAMP3, VTA1, RAB32, STX16, TRAPPC6B, ANKRD28, AP1M1, DTNBP1, SNAPIN, SAR1B, VPS28, SEC23A, PPP6C, KLHL12, EP…	70	SORT1, ANKRD28, CD59, AGFG1	4	VAV3, SORT1, SRGN, SNX18, ZFYVE16, STX3, VAMP3, SEC23A, AGFG1, VAPA, SYTL3, AP1G1	12
GO_WNT_SIGNALING_PATHWAY	-1.6252	0.0562868	ns	ns	ns	ns	VPS29, GRK6, CTR9, VPS26A, RYR2, SNX3, PSMD2, SPIN1, STRN, NLK, CSNK2A1, PTK7, AP2B1, RAB5A, LRRFIP2, CDC73, FBXW11, CTNNB1, PSMD7, PSMD5, SENP2, GRK5, PSMD12, CHD8, SCYL2, RGS19, WNT11, RTF1, USP34, TBL1XR1, CSNK2A2, GNB1, ARRB2, VPS35, TNKS2, CALM1, PSMD11, BCL7B, DAB2, KLHL12, PSMC1, LGR4, PSMD13, HHEX, UBC, TLE1, MACF1, PSMD6, PSMC6, CALM3, TGFB1I1, PFN1, PSMC5, CDC42, PLCB3, RNF146, PSMA6, P…	59		0	KDM6A, TBL1X, CTNNB1, DDIT3, VPS35, UBC, SMURF2, TLE3, RNF146, PTEN	10
GO_WOUND_HEALING	-2.41921	0	ns	ns	ns	ns	FIBP, PDGFC, JAK2, FLNA, CAPZB, FERMT3, YWHAZ, C1GALT1C1, PLEK, PLSCR1, PTK7, TIMP1, MAFG, RAB27A, CLIC1, RAB5A, DGKI, ADAM15, PRKAR2A, DYSF, PDGFB, MYOF, ACTG1, GP1BA, ANXA1, SDC4, IRF2, EHD3, PDGFA, ENTPD1, TRPC6, TFPI, SRF, MAPK14, F2RL3, MTPN, GNA15, MERTK, SYK, PDCD10, KLF6, ACTB, HBB, NF1, F8, TREML1, AP3B1, CEACAM1, SRC, PDGFRA, VCL, GNA13, CDC42, PRKCD, F13A1, RAD51B, P2RX1, LCP1, PIK3CB,…	99	PLSCR1, MERTK, CEACAM1, P2RY1, CD59, MMRN1, CLEC1B, HIF1A	8	PLSCR1, CLIC1, ENTPD1, MAPK14, STXBP3, MERTK, VAV3, NF1, AKAP10, IFRD1, SLC11A1, FCER1G, GNAQ, PRKAR1A, THBD, S100A8, DGKD, CFLAR, HIF1A, PHF21A	20
GO_ZYMOGEN_ACTIVATION	-1.62044	0.0573438	-1.71968	0.0742817	ns	ns	VCP, NLRP3, JAK2, F12, SNCA, GGT1, S100A8, ASPH, DLC1, IFT57, P2RX1, F3, IFI16, HIP1, PPARG, NLRC4, S100A9, NLRP12, APAF1	19		0	CDKN1B, S100A8, ASPH, PPARG, NLRC4, S100A9	6
