# Supplementary material for: A longitudinal study highlights shared aspects of the transcriptomic response to cardiogenic and septic shock
Source: Crit Care. 2019 Dec 19;23:414. doi: 10.1186/s13054-019-2670-8 (PMC6921511; doi:10.1186/s13054-019-2670-8)
Supplement: Supplementary file 6 — Additional file 6. Results of the GSEA of Transcription Factor Targets (TFT). Results table of the GSEA analysis of genes ranked for log2FC over one week in CS and SS. For each gene set of TFT is reported: number of DEGs and number of genes in the gene set (SIZE), Normalized Enriched Score, False Discovery Rate and type of shock. [file 13054_2019_2670_MOESM6_ESM.xlsx]

## Sheet: negative trends
TF name	DEGs	SIZE	NES	FDR.q.val	Shock
CEBPB_02	23	199	-1.79813	0.0873933	CS
ACTWSNACTNY_UNKNOWN	25	88	-1.39946	0.0991564	SS
AP1_C	43	209	-1.41436	0.0972154	SS
AP1_Q2	47	210	-1.71342	0.0741499	SS
AP1_Q4	50	219	-1.58719	0.0611498	SS
AP1_Q6	52	205	-1.66747	0.0582874	SS
AR_Q6	37	189	-1.44658	0.0928638	SS
AREB6_01	35	198	-1.40583	0.0996834	SS
ATF1_Q6	44	179	-1.7465	0.0666943	SS
ATF6_01	22	98	-1.68222	0.0624289	SS
BACH2_01	44	211	-1.4216	0.0975621	SS
CDP_01	10	53	-1.57805	0.062133	SS
CEBP_Q2	40	176	-1.59819	0.0579151	SS
CEBP_Q2_01	44	206	-1.5063	0.0799263	SS
CEBPA_01	41	181	-1.53867	0.0793221	SS
CEBPB_01	45	210	-1.42481	0.0982785	SS
CEBPB_02	56	204	-1.87129	0.0234222	SS
CEBPGAMMA_Q6	39	198	-1.40941	0.0977999	SS
CP2_02	44	194	-1.48779	0.0882445	SS
ELF1_Q6	48	211	-1.46724	0.0990793	SS
EN1_01	17	81	-1.43298	0.0991617	SS
ETS1_B	57	222	-1.46136	0.089369	SS
EVI1_02	19	100	-1.45535	0.0926099	SS
EVI1_04	33	172	-1.42157	0.0960377	SS
EVI1_05	24	129	-1.53738	0.077221	SS
FOXM1_01	32	184	-1.4379	0.0962816	SS
FREAC7_01	32	128	-1.46416	0.0968504	SS
GATA1_03	38	185	-1.4622	0.0925285	SS
GCM_Q2	38	190	-1.42517	0.0996654	SS
HSF1_01	43	203	-1.42712	0.0995381	SS
HSF2_01	37	186	-1.67113	0.062323	SS
IPF1_Q4	41	178	-1.43823	0.097753	SS
LEF1_Q2	39	166	-1.51319	0.0790368	SS
LEF1_Q6	37	183	-1.46568	0.0977602	SS
LHX3_01	28	148	-1.44803	0.09356	SS
LMO2COM_02	32	188	-1.40977	0.0987647	SS
MEF2_01	19	99	-1.45306	0.0926467	SS
MEF2_Q6_01	36	183	-1.41824	0.0952339	SS
NFE2_01	52	222	-1.77626	0.0588279	SS
NRF2_Q4	50	211	-1.57918	0.0638579	SS
OCT1_01	39	195	-1.40174	0.0995734	SS
OCT1_02	28	152	-1.40424	0.0998842	SS
OCT1_03	32	165	-1.51479	0.0804117	SS
PTF1BETA_Q6	40	184	-1.46305	0.0937087	SS
RGAANNTTC_HSF1_01	84	353	-1.59914	0.0601368	SS
RGAGGAARY_PU1_Q6	93	409	-1.4621	0.0907567	SS
RRCCGTTA_UNKNOWN	22	75	-1.54269	0.0783607	SS
RSRFC4_01	36	168	-1.53196	0.076037	SS
RSRFC4_Q2	33	155	-1.49603	0.0861188	SS
RYCACNNRNNRNCAG_UNKNOWN	17	55	-1.60291	0.0647794	SS
SP1_Q6	50	213	-1.53506	0.0762756	SS
SP1_Q6_01	44	206	-1.41897	0.0958465	SS
SP3_Q3	38	196	-1.43267	0.097777	SS
SREBP1_Q6	41	198	-1.52976	0.0747526	SS
SRF_01	14	41	-1.60801	0.0648872	SS
SRF_C	48	168	-1.65909	0.0581527	SS
SRF_Q4	44	170	-1.49586	0.0838534	SS
SRF_Q6	49	184	-1.7079	0.0655699	SS
SRY_01	28	176	-1.41294	0.0972829	SS
STAT_01	43	204	-1.41964	0.0964188	SS
TCF11MAFG_01	38	165	-1.60111	0.0619152	SS
TEL2_Q6	62	214	-1.61175	0.0727691	SS
TGANNYRGCA_TCF11MAFG_01	58	251	-1.51188	0.0771553	SS
TGASTMAGC_NFE2_01	41	160	-1.88643	0.0377264	SS
WGTTNNNNNAAA_UNKNOWN	87	410	-1.46306	0.0958384	SS
WTGAAAT_UNKNOWN	88	456	-1.42434	0.0968985	SS
YGACNNYACAR_UNKNOWN	16	69	-1.6293	0.0646341	SS
YNTTTNNNANGCARM_UNKNOWN	12	47	-1.68799	0.0663038	SS
YTAATTAA_LHX3_01	22	139	-1.40422	0.0985344	SS

## Sheet: positive trends
TF name	DEGs	SIZE	NES	FDR.q.val	Shock
E2F_02	17	209	1.72367	0.0081427	CS
E2F_03	18	213	1.67811	0.0132949	CS
E2F_Q3	20	192	1.90438	0.00150805	CS
E2F_Q3_01	20	200	1.99283	0.00110866	CS
E2F_Q4	18	208	1.89362	0.00129358	CS
E2F_Q4_01	20	200	1.89402	0.00143731	CS
E2F_Q6	18	208	1.94974	0.00117139	CS
E2F_Q6_01	20	199	1.92712	0.00127878	CS
E2F1_Q3	18	210	1.72552	0.00844091	CS
E2F1_Q4_01	20	196	1.91829	0.00122558	CS
E2F1_Q6	18	209	1.81335	0.0039545	CS
E2F1_Q6_01	15	212	1.52193	0.0650284	CS
E2F1DP1_01	17	209	1.73202	0.007982	CS
E2F1DP1RB_01	17	204	1.80776	0.00392554	CS
E2F1DP2_01	17	209	1.7345	0.00799162	CS
E2F4DP1_01	18	210	1.76405	0.00626482	CS
E2F4DP2_01	17	209	1.71817	0.00800456	CS
KRCTCNNNNMANAGC_UNKNOWN	20	58	2.76023	0	CS
MYCMAX_01	11	197	1.84467	0.00278021	CS
SGCGSSAAA_E2F1DP2_01	15	153	1.83174	0.00320085	CS
TTTNNANAGCYR_UNKNOWN	19	103	2.41318	0	CS
E2F_01	20	56	1.79114	0.00898976	SS
E2F_Q3_01	54	201	1.64043	0.0295546	SS
E2F_Q4_01	57	200	1.87123	0.0100035	SS
E2F_Q6	58	209	1.55295	0.0639112	SS
E2F_Q6_01	54	201	1.65333	0.0300201	SS
E2F1_Q4_01	52	197	1.62508	0.0304905	SS
KRCTCNNNNMANAGC_UNKNOWN	16	59	1.8551	0.00537571	SS
TTTNNANAGCYR_UNKNOWN	28	103	1.70021	0.0202019	SS
