# Supplementary material for: A longitudinal study highlights shared aspects of the transcriptomic response to cardiogenic and septic shock
Source: Crit Care. 2019 Dec 19;23:414. doi: 10.1186/s13054-019-2670-8 (PMC6921511; doi:10.1186/s13054-019-2670-8)
Supplement: Supplementary file 7 — Additional file 7. Clinical variables of SS and SC patients. Clinical characteristics of the patients divided by Septic Shock and Septic Controls. Data are presented as mean (SD). P-values were calculated with ANOVA and describe the significance of the difference between the variables in Septic Shock and Septic Controls over 2 timepoints. [file 13054_2019_2670_MOESM7_ESM.xlsx]

## Sheet: septic_controls
Clinical variable	Group	T1	T2	pvalues_T1T2_SS_SC
Systolic blood pressure, mmHg	SS	83 (11)	97 (16)	0.00050565
	SC	118 (25)	115 (15)
Diastolic blood pressure, mmHg	SS	45 (4)	49 (5)	7.70979e-09
	SC	68 (14)	61 (9)
Mean arterial pressure, mmHg	SS	57 (5)	64 (7)	7.14292e-07
	SC	84 (16)	79 (7)
Respiratory rate, rpm	SS	25 (8)	25 (6)	0.518391
	SC	21 (7)	24 (6)
PaO2, mmHg	SS	85 (17)	76 (18)	0.03586
	SC	121 (109)	109 (55)
PaCO2, mmHg	SS	44.1 (13.0)	40.3 (8.5)	0.461485
	SC	43.2 (15.2)	49.0 (11.2)
FiO2	SS	0.52 (0.20)	0.34 (0.10)	0.288631
	SC	0.40 (0.24)	0.30 (0.06)
PaO2/FiO2	SS	194 (103)	245 (89)	0.0241154
	SC	287 (99)	350 (108)
Temperature, °C	SS	37.6 (0.9)	37.5 (0.9)	0.0423288
	SC	36.5 (1.1)	37.0 (0.6)
Urine Output, mL/day	SS	1494 (831)	2272 (1057)	0.538127
	SC	1552 (656)	2585 (815)
Fluid Balance, ml	SS	2591 (1958)	411 (1529)	0.908526
	SC	2229 (2304)	877 (938)
HCO3, mmol/L	SS	19.8 (3.9)	25.1 (4.8)	0.000235301
	SC	28.6 (8.1)	32.0 (5.9)
Bilirubin, mg/dL	SS	1.6 (1.8)	1.2 (1.4)	0.354541
	SC	1.1 (0.3)	0.7 (0.3)
Glycemia, mg/dL	SS	183.9 (84.8)	142.8 (37.9)	0.77452
	SC	197.4 (118.1)	137.8 (34.3)
Prothrombin time INR	SS	1.3 (0.3)	1.1 (0.2)	0.696114
	SC	1.3 (0.4)	1.2 (0.2)
CRP Value, mg/L	SS	248.5 (140.6)	248.3 (112.5)	0.188869
	SC	167.8 (164.7)	184.2 (146.7)
Creatinine, mg/dL	SS	1.9 (1.4)	1.4 (1.1)	0.538383
	SC	1.6 (0.8)	1.3 (0.8)
Lactate levels, mmol/L	SS	4.3 (2.4)	1.7 (0.8)	0.109518
	SC	2.2 (0.8)	1.5 (0.9)
SOFA	SS	12.1 (2.0)	8.8 (3.0)	9.60314e-06
	SC	6.2 (2.1)	4.0 (1.2)
Glasgow Coma Scale	SS	5 (4)	9 (3)	0.0112975
	SC	11 (5)	12 (5)
Platelets, 103/mm3	SS	205 (103)	176 (84)	0.437716
	SC	160 (95)	165 (40)
Hematocrit %	SS	34.6 (5.0)	30.2 (5.2)	0.778835
	SC	33.2 (4.0)	30.8 (3.8)
Leukocytes total, 103/mm3	SS	16.19 (13.94)	14.55 (7.67)	0.944282
	SC	13.88 (11.14)	16.42 (13.14)
White Blood Cells, 109/L	SS	15.96 (14.22)	14.49 (7.95)	0.518694
	SC	19.42 (15.28)	16.30 (10.88)
Lymphocytes, 109/L	SS	0.70 (0.60)	0.80 (0.54)	0.0545632
	SC	0.87 (0.47)	1.34 (0.51)
Neutrophils, 109/L	SS	14.49 (7.22)	11.32 (2.25)	0.118699
	SC	24.72 (14.98)	9.66 (2.95)
