# Supplementary material for: A longitudinal study highlights shared aspects of the transcriptomic response to cardiogenic and septic shock
Source: Crit Care. 2019 Dec 19;23:414. doi: 10.1186/s13054-019-2670-8 (PMC6921511; doi:10.1186/s13054-019-2670-8)
Supplement: Supplementary file 8 — Additional file 8. Gene expression trends of biological processes enriched only in SS patients. Extensive information of genes shown in Figure S3 is reported in this table. Data are normalized on T1, log2FoldChanges are shown. [file 13054_2019_2670_MOESM8_ESM.xlsx]

## Sheet: SS_logFC_pathway
external_gene_name	GeneID	SS_log2FC_T2vsT1	SS_log2FC_T3vsT1	Pathway
AGL	ENSG00000162688	-0.655789	-0.544101	Carbohydrate catabolic process
ALDOA	ENSG00000149925	-0.129754	-0.481848	Carbohydrate catabolic process
DHTKD1	ENSG00000181192	-0.269529	-0.526329	Carbohydrate catabolic process
ENO1	ENSG00000074800	-0.244627	-0.672187	Carbohydrate catabolic process
FUT7	ENSG00000180549	-0.633063	-1.06361	Carbohydrate catabolic process
GAPDH	ENSG00000111640	-0.417928	-0.74947	Carbohydrate catabolic process
GK	ENSG00000198814	-0.616701	-0.767072	Carbohydrate catabolic process
GK5	ENSG00000175066	-1.36369	-1.42254	Carbohydrate catabolic process
GLYCTK	ENSG00000168237	-0.193359	-0.454895	Carbohydrate catabolic process
GM2A	ENSG00000196743	-0.851194	-1.04748	Carbohydrate catabolic process
GYG1	ENSG00000163754	-1.41643	-2.03657	Carbohydrate catabolic process
HK2	ENSG00000159399	-0.26355	-0.568563	Carbohydrate catabolic process
HK3	ENSG00000160883	-1.05639	-1.85514	Carbohydrate catabolic process
LDHA	ENSG00000134333	-1.17089	-1.58213	Carbohydrate catabolic process
MGAM	ENSG00000257335	-0.680664	-1.02634	Carbohydrate catabolic process
PFKFB2	ENSG00000123836	-1.88979	-2.7904	Carbohydrate catabolic process
PFKFB3	ENSG00000170525	-1.49699	-1.97479	Carbohydrate catabolic process
PFKFB4	ENSG00000114268	-0.25335	-0.585353	Carbohydrate catabolic process
PGAM1	ENSG00000171314	-0.245384	-0.488209	Carbohydrate catabolic process
PGK1	ENSG00000102144	-0.556304	-1.11986	Carbohydrate catabolic process
PGM1	ENSG00000079739	-0.237903	-0.450272	Carbohydrate catabolic process
PGM2	ENSG00000169299	-0.244723	-0.761325	Carbohydrate catabolic process
PHKA2	ENSG00000044446	-0.30588	-0.771919	Carbohydrate catabolic process
PYGL	ENSG00000100504	-0.359786	-0.821486	Carbohydrate catabolic process
RBKS	ENSG00000171174	-0.599045	-0.556438	Carbohydrate catabolic process
ACP5	ENSG00000102575	0.527856	0.878615	Defense response to bacterium
ADAMTS5	ENSG00000154736	0.328434	1.18962	Defense response to bacterium
AZU1	ENSG00000172232	1.35359	2.1541	Defense response to bacterium
CAMP	ENSG00000164047	0.919641	1.90288	Defense response to bacterium
CD160	ENSG00000117281	1.11326	1.60732	Defense response to bacterium
CD4	ENSG00000010610	0.13597	0.817096	Defense response to bacterium
CEBPE	ENSG00000092067	0.604136	1.07989	Defense response to bacterium
CTSG	ENSG00000100448	1.70146	2.30534	Defense response to bacterium
CXCL6	ENSG00000124875	-0.160437	1.01974	Defense response to bacterium
DEFA3	ENSG00000239839	1.3425	2.02448	Defense response to bacterium
DEFA4	ENSG00000164821	1.78715	2.37724	Defense response to bacterium
ELANE	ENSG00000197561	1.36646	1.77991	Defense response to bacterium
GNLY	ENSG00000115523	0.100195	0.809209	Defense response to bacterium
IFNG	ENSG00000111537	0.575819	0.890359	Defense response to bacterium
IGHA1	ENSG00000211895	0.81051	1.47778	Defense response to bacterium
IGHA2	ENSG00000211890	0.586488	1.52454	Defense response to bacterium
IGHD	ENSG00000211898	0.63288	0.806431	Defense response to bacterium
IGHE	ENSG00000211891	0.580256	1.13714	Defense response to bacterium
IGHG1	ENSG00000211896	0.792589	1.14849	Defense response to bacterium
IGHG2	ENSG00000211893	0.990944	2.14866	Defense response to bacterium
IGHG3	ENSG00000211897	0.808196	1.28257	Defense response to bacterium
IGHG4	ENSG00000211892	0.21252	1.51527	Defense response to bacterium
IGHM	ENSG00000211899	0.569616	0.839671	Defense response to bacterium
IGHV3-23	ENSG00000211949	0.630682	1.30359	Defense response to bacterium
IGKC	ENSG00000211592	0.87825	1.47924	Defense response to bacterium
IGKV3-20	ENSG00000239951	0.727323	1.4633	Defense response to bacterium
IGLC2	ENSG00000211677	0.700202	1.5174	Defense response to bacterium
IGLC3	ENSG00000211679	1.02367	1.44921	Defense response to bacterium
IGLC7	ENSG00000211685	0.536115	0.775808	Defense response to bacterium
IGLL5	ENSG00000254709	0.649804	1.21033	Defense response to bacterium
IL23R	ENSG00000162594	0.970581	1.11141	Defense response to bacterium
KLRC4-KLRK1	ENSG00000255819	0.563867	0.794074	Defense response to bacterium
KLRK1	ENSG00000213809	0.515157	1.09573	Defense response to bacterium
LYZ	ENSG00000090382	0.7181	1.13636	Defense response to bacterium
NLRP1	ENSG00000091592	0.548413	0.743517	Defense response to bacterium
RNASE3	ENSG00000169397	0.502535	1.36442	Defense response to bacterium
SEMG1	ENSG00000124233	1.11958	1.17449	Defense response to bacterium
SPN	ENSG00000197471	0.400271	1.06092	Defense response to bacterium
TLR3	ENSG00000164342	0.682484	1.2186	Defense response to bacterium
TRDC	ENSG00000211829	0.555388	1.264	Defense response to bacterium
BTLA	ENSG00000186265	0.600292	0.604323	Lymphocyte mediated immunity
BTN3A2	ENSG00000186470	0.250416	0.666605	Lymphocyte mediated immunity
BTN3A3	ENSG00000111801	0.4413	0.974046	Lymphocyte mediated immunity
CARD11	ENSG00000198286	0.339624	0.796914	Lymphocyte mediated immunity
CD247	ENSG00000198821	0.427175	0.910636	Lymphocyte mediated immunity
CD27	ENSG00000139193	0.780782	1.22978	Lymphocyte mediated immunity
CD28	ENSG00000178562	0.770171	1.1706	Lymphocyte mediated immunity
CD3D	ENSG00000167286	0.888118	1.11033	Lymphocyte mediated immunity
CD3E	ENSG00000198851	0.656994	1.23364	Lymphocyte mediated immunity
CD3G	ENSG00000160654	0.650715	1.3617	Lymphocyte mediated immunity
CD4	ENSG00000010610	0.13597	0.817096	Lymphocyte mediated immunity
CD46	ENSG00000117335	0.502114	0.507547	Lymphocyte mediated immunity
CD5	ENSG00000110448	0.110442	0.997476	Lymphocyte mediated immunity
CD74	ENSG00000019582	0.195909	0.55177	Lymphocyte mediated immunity
CD86	ENSG00000114013	0.582481	0.816591	Lymphocyte mediated immunity
CD8A	ENSG00000153563	0.47784	1.04148	Lymphocyte mediated immunity
CRTAM	ENSG00000109943	0.687029	0.958216	Lymphocyte mediated immunity
CTLA4	ENSG00000163599	0.483279	0.699933	Lymphocyte mediated immunity
DPP4	ENSG00000197635	0.850057	1.14227	Lymphocyte mediated immunity
EXO1	ENSG00000174371	0.220863	0.537296	Lymphocyte mediated immunity
EXOSC6	ENSG00000223496	0.237368	0.497252	Lymphocyte mediated immunity
HLA-DPA1	ENSG00000231389	0.519726	0.613509	Lymphocyte mediated immunity
HLA-DPB1	ENSG00000223865	0.381163	0.608624	Lymphocyte mediated immunity
HLA-DQA2	ENSG00000237541	0.583443	0.576184	Lymphocyte mediated immunity
HLA-DQB1	ENSG00000179344	0.332522	0.640816	Lymphocyte mediated immunity
HLA-DRA	ENSG00000204287	0.332958	0.613467	Lymphocyte mediated immunity
HLA-DRB1	ENSG00000196126	0.395796	0.5871	Lymphocyte mediated immunity
HLA-DRB5	ENSG00000198502	0.397191	0.661247	Lymphocyte mediated immunity
HSPD1	ENSG00000144381	0.264774	0.48401	Lymphocyte mediated immunity
ICOS	ENSG00000163600	0.669661	0.911449	Lymphocyte mediated immunity
IGHA1	ENSG00000211895	0.81051	1.47778	Lymphocyte mediated immunity
IGHA2	ENSG00000211890	0.586488	1.52454	Lymphocyte mediated immunity
IGHD	ENSG00000211898	0.63288	0.806431	Lymphocyte mediated immunity
IGHE	ENSG00000211891	0.580256	1.13714	Lymphocyte mediated immunity
IGHG1	ENSG00000211896	0.792589	1.14849	Lymphocyte mediated immunity
IGHG2	ENSG00000211893	0.990944	2.14866	Lymphocyte mediated immunity
IGHG3	ENSG00000211897	0.808196	1.28257	Lymphocyte mediated immunity
IGHG4	ENSG00000211892	0.21252	1.51527	Lymphocyte mediated immunity
IGHM	ENSG00000211899	0.569616	0.839671	Lymphocyte mediated immunity
IGHV3-23	ENSG00000211949	0.630682	1.30359	Lymphocyte mediated immunity
IGKC	ENSG00000211592	0.87825	1.47924	Lymphocyte mediated immunity
IGKV1-5	ENSG00000243466	0.868695	1.392	Lymphocyte mediated immunity
IGKV3-20	ENSG00000239951	0.727323	1.4633	Lymphocyte mediated immunity
IGKV3D-11	ENSG00000211632	0.833372	0.905569	Lymphocyte mediated immunity
IGKV3D-20	ENSG00000211625	0.869529	1.30705	Lymphocyte mediated immunity
IGKV4-1	ENSG00000211598	1.13704	1.71605	Lymphocyte mediated immunity
IGLC2	ENSG00000211677	0.700202	1.5174	Lymphocyte mediated immunity
IGLC3	ENSG00000211679	1.02367	1.44921	Lymphocyte mediated immunity
IGLC7	ENSG00000211685	0.536115	0.775808	Lymphocyte mediated immunity
IGLL5	ENSG00000254709	0.649804	1.21033	Lymphocyte mediated immunity
IGLV7-43	ENSG00000211652	0.681588	1.65047	Lymphocyte mediated immunity
KLRC4-KLRK1	ENSG00000255819	0.563867	0.794074	Lymphocyte mediated immunity
KLRD1	ENSG00000134539	0.151819	0.595218	Lymphocyte mediated immunity
KLRK1	ENSG00000213809	0.515157	1.09573	Lymphocyte mediated immunity
LCK	ENSG00000182866	0.726038	1.09098	Lymphocyte mediated immunity
MAP3K14	ENSG00000006062	0.31445	0.746977	Lymphocyte mediated immunity
PDCD1	ENSG00000188389	0.481149	0.763077	Lymphocyte mediated immunity
POU2F2	ENSG00000028277	0.395657	0.679048	Lymphocyte mediated immunity
RFTN1	ENSG00000131378	0.291447	0.488754	Lymphocyte mediated immunity
SPN	ENSG00000197471	0.400271	1.06092	Lymphocyte mediated immunity
SUSD4	ENSG00000143502	0.530744	0.831021	Lymphocyte mediated immunity
TMIGD2	ENSG00000167664	0.361638	0.688864	Lymphocyte mediated immunity
TRAC	ENSG00000277734	0.853023	1.33755	Lymphocyte mediated immunity
TRBC1	ENSG00000211751	0.856923	1.26994	Lymphocyte mediated immunity
TRBV12-3	ENSG00000274752	0.90086	1.00124	Lymphocyte mediated immunity
TRDC	ENSG00000211829	0.555388	1.264	Lymphocyte mediated immunity
ACTB	ENSG00000075624	-0.576917	-0.688174	Platelet activation and degranulation
ACTG1	ENSG00000184009	-0.579368	-0.505635	Platelet activation and degranulation
ALDOA	ENSG00000149925	-0.129754	-0.481848	Platelet activation and degranulation
APLP2	ENSG00000084234	-0.302716	-0.522219	Platelet activation and degranulation
ARRB2	ENSG00000141480	-0.281496	-0.486921	Platelet activation and degranulation
C1GALT1C1	ENSG00000171155	-0.338796	-0.784545	Platelet activation and degranulation
CD63	ENSG00000135404	-0.37794	-0.87673	Platelet activation and degranulation
CLEC1B	ENSG00000165682	-1.0058	-1.23062	Platelet activation and degranulation
CLIC1	ENSG00000213719	-0.314141	-0.676813	Platelet activation and degranulation
CYB5R1	ENSG00000159348	-0.46584	-0.785844	Platelet activation and degranulation
DGKD	ENSG00000077044	-0.278604	-0.513126	Platelet activation and degranulation
DGKI	ENSG00000157680	-0.82071	-0.661114	Platelet activation and degranulation
F5	ENSG00000198734	-0.445929	-0.57905	Platelet activation and degranulation
F8	ENSG00000185010	-0.456962	-0.714192	Platelet activation and degranulation
FCER1G	ENSG00000158869	-0.802798	-1.3502	Platelet activation and degranulation
FERMT3	ENSG00000149781	-0.627911	-0.697242	Platelet activation and degranulation
FIBP	ENSG00000172500	-0.423637	-0.717418	Platelet activation and degranulation
GNA13	ENSG00000120063	-0.269105	-0.388684	Platelet activation and degranulation
GNA15	ENSG00000060558	-0.377499	-0.596308	Platelet activation and degranulation
GNAQ	ENSG00000156052	-0.591241	-0.881416	Platelet activation and degranulation
GNB1	ENSG00000078369	-0.30767	-0.324755	Platelet activation and degranulation
GP5	ENSG00000178732	-0.776283	-0.663324	Platelet activation and degranulation
GP9	ENSG00000169704	-0.603008	-0.479629	Platelet activation and degranulation
HGF	ENSG00000019991	-1.68519	-2.33144	Platelet activation and degranulation
ILK	ENSG00000166333	-0.495642	-0.376703	Platelet activation and degranulation
ITPR2	ENSG00000123104	-0.216441	-0.422643	Platelet activation and degranulation
LYN	ENSG00000254087	-0.392123	-0.501444	Platelet activation and degranulation
MAPK1	ENSG00000100030	-0.0267342	-0.281163	Platelet activation and degranulation
MAPK3	ENSG00000102882	-0.410165	-0.506386	Platelet activation and degranulation
MERTK	ENSG00000153208	-1.6575	-1.90034	Platelet activation and degranulation
MMRN1	ENSG00000138722	-0.790195	-0.919249	Platelet activation and degranulation
MYL12A	ENSG00000101608	-0.495435	-0.829395	Platelet activation and degranulation
P2RX1	ENSG00000108405	-0.469987	-0.735472	Platelet activation and degranulation
P2RY1	ENSG00000169860	-0.822711	-0.954843	Platelet activation and degranulation
P2RY12	ENSG00000169313	-0.262602	-0.365302	Platelet activation and degranulation
PDGFA	ENSG00000197461	-0.801949	-0.464061	Platelet activation and degranulation
PDGFB	ENSG00000100311	-0.682452	-0.573711	Platelet activation and degranulation
PF4	ENSG00000163737	-0.756543	-0.519367	Platelet activation and degranulation
PHACTR2	ENSG00000112419	-0.868975	-0.952635	Platelet activation and degranulation
PIK3CA	ENSG00000121879	-0.183092	-0.408369	Platelet activation and degranulation
PIK3CB	ENSG00000051382	-0.41086	-0.392115	Platelet activation and degranulation
PIK3CG	ENSG00000105851	-0.351996	-0.4475	Platelet activation and degranulation
PLEK	ENSG00000115956	-0.365072	-0.352871	Platelet activation and degranulation
PLSCR1	ENSG00000188313	-1.20416	-1.4233	Platelet activation and degranulation
PROS1	ENSG00000184500	-0.663395	-0.466257	Platelet activation and degranulation
QSOX1	ENSG00000116260	-0.844334	-1.25204	Platelet activation and degranulation
RAC2	ENSG00000128340	-0.611562	-0.55965	Platelet activation and degranulation
RHOA	ENSG00000067560	-0.234495	-0.500158	Platelet activation and degranulation
RHOG	ENSG00000177105	-0.591001	-0.82827	Platelet activation and degranulation
SELP	ENSG00000174175	-0.697018	-0.540209	Platelet activation and degranulation
SERPINA1	ENSG00000197249	-0.395218	-0.767867	Platelet activation and degranulation
SERPINE1	ENSG00000106366	-0.962442	-0.75237	Platelet activation and degranulation
SRF	ENSG00000112658	-0.706845	-0.732078	Platelet activation and degranulation
SRGN	ENSG00000122862	-0.0463925	-0.339674	Platelet activation and degranulation
STXBP3	ENSG00000116266	-0.166229	-0.508557	Platelet activation and degranulation
SYK	ENSG00000165025	-0.369826	-0.631213	Platelet activation and degranulation
THBS1	ENSG00000137801	-1.26056	-1.2532	Platelet activation and degranulation
TIMP1	ENSG00000102265	-0.738603	-0.477582	Platelet activation and degranulation
TIMP3	ENSG00000100234	-0.54038	-1.06422	Platelet activation and degranulation
TLN1	ENSG00000137076	-0.361555	-0.350021	Platelet activation and degranulation
TUBA4A	ENSG00000127824	-0.658368	-0.500242	Platelet activation and degranulation
VAV1	ENSG00000141968	-0.265731	-0.455289	Platelet activation and degranulation
VAV3	ENSG00000134215	-0.232295	-0.371657	Platelet activation and degranulation
WDR1	ENSG00000071127	-0.424015	-0.374119	Platelet activation and degranulation
YWHAZ	ENSG00000164924	-0.461973	-0.456909	Platelet activation and degranulation
